# Supplementary material for: The Genetic Landscape of a Metabolic Interaction
Source: bioRxiv. 2023 Aug 17:2023.05.28.542639. Preprint. [Version 2] doi: 10.1101/2023.05.28.542639 (PMC10461916; doi:10.1101/2023.05.28.542639)
Supplement: Supplement 3 [file media-3.xlsx]

## Sheet: Epistasis
Mutation	Q33S_epi_avg	Q33S_epi_std	Q33S_epi_pval	R166Q_epi_avg	R166Q_epi_std	R166Q_epi_pval
I2G	-0.19	0.13	0.11	0.51	0.05	0
I2A	-0.01	0.06	0.79	0.35	0.04	0
I2V	-0.05	0.04	0.1	0.17	0.03	0
I2L	0	0.01	0.41	0.12	0.02	0
I2M	-0.02	0.02	0.21	0	0.03	0.98
I2I	0	0	nan	0	0	nan
I2F	-0.04	0.02	0.06	0.01	0.02	0.66
I2Y	-0.08	0.01	0	0	0.03	0.94
I2W	-0.06	0.05	0.12	0.22	0.03	0
I2K	-0.04	0.01	0.03	0.01	0.01	0.39
I2R	-0.04	0.03	0.1	0.23	0.04	0
I2H	-0.09	0.03	0	-0.01	0.04	0.61
I2D	nan	nan	nan	0.67	0.08	0
I2E	-0.07	0.04	0.06	0.23	0.04	0
I2S	-0.31	0.12	0.01	0.52	0.07	0
I2T	-0.01	0.02	0.25	0.07	0.02	0.01
I2C	-0.05	0.03	0.09	0.01	0.03	0.78
I2N	-0.04	0.02	0.06	-0.05	0.02	0.05
I2Q	-0.01	0.04	0.54	0.16	0.03	0
I2P	-0.1	0.03	0.01	0.25	0.03	0
S3G	-0.09	0.04	0.03	0.51	0.03	0
S3A	-0.02	0.01	0.07	0.3	0.02	0
S3V	-0.04	0.03	0.09	0.18	0.02	0
S3L	-0.04	0.03	0.09	0.2	0.03	0
S3M	-0.18	0.1	0.06	0.6	0.09	0.01
S3I	-0.01	0.05	0.87	0.07	0.04	0.03
S3F	-0.04	0.03	0.09	0.15	0.02	0
S3Y	-0.17	0.15	0.18	0.84	0.14	0.01
S3W	-0.12	0.09	0.12	0.47	0.08	0.01
S3K	-0.03	0.01	0.05	0.02	0.02	0.13
S3R	-0.13	0.04	0.04	0.5	0.04	0
S3H	-0.03	0.03	0.25	0.04	0.03	0.13
S3D	-0.03	0.06	0.44	0.15	0.05	0.03
S3E	0	0.02	0.8	0.07	0.02	0.03
S3S	0	0	nan	0	0	nan
S3T	-0.12	0.03	0	0.31	0.03	0
S3C	0.06	0.06	0.2	0.37	0.07	0
S3N	-0.01	0.01	0.04	0	0.02	0.93
S3Q	-0.04	0.04	0.16	-0.02	0.04	0.37
S3P	-0.13	0.19	0.28	0.06	0.18	0.57
L4G	0.07	0.06	0.13	0.35	0.05	0.01
L4A	0	0.06	0.97	0.21	0.06	0.02
L4V	-0.02	0.03	0.27	0.08	0.02	0.01
L4L	0	0	nan	0	0	nan
L4M	0.1	0.08	0.14	0.1	0.08	0.13
L4I	0.09	0.02	0	0.03	0.02	0.1
L4F	0.01	0.03	0.43	-0.04	0.02	0.05
L4Y	0.01	0.03	0.62	0.03	0.03	0.18
L4W	nan	nan	nan	0.12	0.14	0.24
L4K	nan	nan	nan	0.72	0.11	0.01
L4R	0.04	0.08	0.44	0.07	0.15	0.52
L4H	0	0.03	0.97	0.01	0.03	0.77
L4D	-0.24	0.27	0.21	0.2	0.23	0.21
L4E	-0.13	0.09	0.12	0.55	0.1	0
L4S	-0.01	0.04	0.68	0.11	0.04	0.05
L4T	0.07	0.05	0.11	0.14	0.05	0.03
L4C	-0.01	0.02	0.61	0.08	0.04	0.05
L4N	0	0.06	1	0.09	0.07	0.09
L4Q	-0.06	0.01	0	0.02	0.02	0.25
L4P	-0.08	0.1	0.25	0.31	0.09	0.03
I5G	-0.32	0.09	0.01	0.65	0.08	0
I5A	0.12	0.04	0.02	0.25	0.04	0.01
I5V	-0.04	0.01	0.01	0.16	0.02	0
I5L	-0.02	0.01	0.03	0.03	0.03	0.14
I5M	-0.02	0.03	0.24	0.12	0.03	0
I5I	0	0	nan	0	0	nan
I5F	0	0.02	0.8	-0.04	0.01	0
I5Y	-0.03	0.1	0.6	0.42	0.08	0.01
I5W	nan	nan	nan	0.45	0.06	0
I5K	-0.21	0.07	0.02	0.42	0.04	0
I5R	-0.02	0.12	0.78	0.1	0.19	0.44
I5H	-0.05	0.03	0.06	0.11	0.02	0
I5D	nan	nan	nan	0.41	0.07	0
I5E	nan	nan	nan	0.65	0.08	0
I5S	0.01	0.05	0.88	0.38	0.02	0
I5T	-0.06	0.08	0.28	0.34	0.05	0
I5C	-0.07	0.03	0.03	-0.02	0.03	0.34
I5N	-0.08	0.07	0.13	0.28	0.04	0
I5Q	-0.3	0.09	0.01	0.67	0.08	0
I5P	-0.09	0.2	0.51	0.38	0.08	0
A6G	0.03	0.02	0.07	0.05	0.02	0.04
A6A	0	0	nan	0	0	nan
A6V	0	0.01	0.46	0.06	0.04	0.11
A6L	-0.02	0.02	0.24	0.14	0.03	0
A6M	0.02	0.03	0.25	0.06	0.04	0.08
A6I	-0.01	0.01	0.17	0.03	0.03	0.23
A6F	0.03	0.02	0.13	0.03	0.02	0.09
A6Y	-0.02	0.04	0.51	0.21	0.02	0
A6W	nan	nan	nan	0.76	0.13	0
A6K	nan	nan	nan	-0.14	0.17	0.25
A6R	-0.3	0.17	0.06	0.06	0.11	0.42
A6H	-0.05	0.14	0.61	0.62	0.14	0.01
A6D	nan	nan	nan	0.72	0.19	0.02
A6E	0.33	0.21	0.06	0.9	0.18	0.01
A6S	0.04	0.05	0.27	0.06	0.06	0.14
A6T	0.02	0.02	0.28	-0.08	0.04	0.06
A6C	-0.01	0.03	0.58	-0.05	0.06	0.27
A6N	-0.03	0.01	0.07	0.14	0.03	0.01
A6Q	-0.16	0.08	0.03	0.36	0.04	0
A6P	-0.07	0.11	0.32	0.08	0.15	0.41
A7G	0.06	0.03	0.08	0.03	0.03	0.15
A7A	0	0	nan	0	0	nan
A7V	-0.03	0.02	0.11	0.15	0.03	0
A7L	nan	nan	nan	0.84	0.14	0.01
A7M	nan	nan	nan	0.83	0.19	0.02
A7I	-0.06	0.02	0.01	0.23	0.05	0.01
A7F	nan	nan	nan	0.39	0.22	0.08
A7Y	nan	nan	nan	nan	nan	nan
A7W	nan	nan	nan	nan	nan	nan
A7K	nan	nan	nan	-0.03	0.13	0.74
A7R	nan	nan	nan	-0.02	0.26	0.9
A7H	nan	nan	nan	0.14	0.08	0.04
A7D	nan	nan	nan	0.67	0.2	0.02
A7E	0.05	0.19	0.68	0.41	0.21	0.04
A7S	-0.02	0.04	0.45	0.14	0.05	0.01
A7T	-0.05	0.04	0.11	0.25	0.04	0.01
A7C	0	0.04	0.97	0	0.06	0.9
A7N	-0.16	0.06	0.02	0.37	0.02	0
A7Q	nan	nan	nan	0.02	0.29	0.91
A7P	0.34	0.06	0	0.27	0.08	0.01
L8G	0.02	0.01	0.04	0.06	0.02	0.01
L8A	-0.01	0.02	0.59	-0.01	0.02	0.62
L8V	0.01	0.03	0.63	0.03	0.05	0.32
L8L	0	0	nan	0	0	nan
L8M	0.05	0.05	0.19	-0.07	0.08	0.18
L8I	0.03	0.03	0.28	0.11	0.06	0.08
L8F	0.03	0.1	0.58	-0.02	0.08	0.72
L8Y	-0.02	0.01	0.04	-0.04	0.03	0.1
L8W	0.01	0.02	0.59	0.03	0.01	0.04
L8K	0.01	0.02	0.35	-0.04	0.02	0.04
L8R	-0.02	0.02	0.2	0.02	0.02	0.1
L8H	-0.03	0.03	0.23	-0.06	0.03	0.04
L8D	0	0.03	0.8	0.18	0.02	0
L8E	0	0.02	0.86	-0.03	0.02	0.05
L8S	0	0.01	0.66	-0.02	0.01	0.01
L8T	0.01	0.02	0.32	-0.06	0.03	0.03
L8C	nan	nan	nan	-0.03	0.12	0.74
L8N	0.01	0.01	0.32	0.05	0.06	0.3
L8Q	0	0.01	0.51	0.02	0.02	0.15
L8P	-0.12	0.09	0.08	0.42	0.07	0.01
A9G	0.02	0.02	0.21	0.02	0.02	0.11
A9A	0	0	nan	0	0	nan
A9V	-0.01	0.01	0.21	0.04	0.01	0.02
A9L	-0.01	0.01	0.14	0.07	0.02	0.01
A9M	0.01	0.02	0.42	0.1	0.02	0
A9I	-0.06	0.02	0.01	0.07	0.02	0.01
A9F	-0.06	0.05	0.12	0.37	0.05	0
A9Y	-0.23	0.11	0.05	0.57	0.05	0
A9W	-0.18	0.16	0.18	0.33	0.04	0.01
A9K	-0.33	0.15	0.02	0.66	0.11	0.01
A9R	nan	nan	nan	0.83	0.16	0.01
A9H	nan	nan	nan	0.76	0.17	0.01
A9D	-0.02	0.02	0.12	0.15	0.03	0.01
A9E	-0.02	0.03	0.26	0	0.01	0.93
A9S	-0.02	0.01	0.02	0.04	0.02	0.12
A9T	0.02	0.02	0.13	-0.03	0.01	0.01
A9C	-0.02	0.02	0.15	-0.04	0.03	0.11
A9N	0.01	0.04	0.82	-0.05	0.02	0.02
A9Q	-0.11	0.08	0.15	0.09	0.02	0
A9P	-0.32	0.12	0.01	0.64	0.1	0.01
V10G	0.02	0.02	0.21	0	0.02	0.84
V10A	-0.04	0.03	0.16	-0.05	0.03	0.1
V10V	0	0	nan	0	0	nan
V10L	0	0.02	0.84	0.06	0.02	0.02
V10M	-0.05	0.02	0.03	0.15	0.02	0
V10I	-0.01	0.04	0.66	0.11	0.05	0.02
V10F	0.02	0.07	0.74	0.05	0.05	0.2
V10Y	0	0.02	0.81	-0.03	0.04	0.35
V10W	-0.01	0.01	0.33	0.06	0.01	0.01
V10K	-0.01	0.03	0.55	0.15	0.04	0
V10R	-0.03	0.02	0.04	0.18	0.02	0
V10H	-0.04	0.02	0.02	-0.01	0.02	0.53
V10D	0.01	0.02	0.58	0	0.07	0.97
V10E	0	0.02	0.9	-0.01	0.01	0.35
V10S	-0.02	0.02	0.09	-0.02	0.02	0.11
V10T	0.01	0.03	0.63	0.15	0.03	0
V10C	-0.12	0.02	0	-0.02	0.15	0.85
V10N	-0.05	0.02	0.03	0.01	0.04	0.83
V10Q	0.02	0.02	0.13	0.08	0.02	0
V10P	0	0.03	0.86	-0.03	0.01	0.02
D11G	-0.01	0.02	0.4	-0.02	0.01	0.09
D11A	-0.04	0.02	0.05	-0.02	0.02	0.19
D11V	-0.01	0.02	0.45	0.09	0.02	0
D11L	0	0.01	0.65	0.08	0.01	0
D11M	0.01	0.01	0.27	0.09	0.01	0
D11I	-0.02	0.05	0.61	0.24	0.04	0
D11F	0.02	0.01	0.07	0.1	0.03	0.01
D11Y	0.03	0.02	0.13	0.03	0.03	0.13
D11W	-0.02	0.01	0.01	0.13	0.01	0
D11K	0	0.02	0.84	-0.02	0.03	0.33
D11R	0	0.02	0.83	-0.01	0.02	0.36
D11H	0.02	0.04	0.46	-0.03	0.02	0.06
D11D	0	0	nan	0	0	nan
D11E	0.01	0.02	0.51	0.02	0.03	0.36
D11S	-0.01	0.01	0.34	-0.01	0.03	0.67
D11T	-0.01	0.01	0.51	0.01	0.02	0.67
D11C	0	0.04	0.98	0.02	0.05	0.61
D11N	0	0.03	0.96	-0.02	0.02	0.33
D11Q	0.02	0.02	0.29	0.01	0.01	0.08
D11P	-0.02	0.02	0.26	-0.02	0.02	0.13
R12G	-0.07	0.03	0.07	0.19	0.01	0
R12A	-0.02	0.01	0.13	0.07	0.02	0.01
R12V	-0.02	0.03	0.42	0.06	0.03	0.04
R12L	-0.01	0.02	0.75	0.11	0.03	0.01
R12M	-0.01	0.03	0.63	0.02	0.04	0.51
R12I	-0.08	0.05	0.08	0.2	0.03	0
R12F	0	0	0.36	0.06	0.01	0
R12Y	0.05	0.05	0.2	0.17	0.04	0.01
R12W	0	0.02	0.71	0.11	0.02	0
R12K	-0.02	0.02	0.2	-0.03	0.02	0.06
R12R	0	0	nan	0	0	nan
R12H	0.01	0.02	0.51	-0.05	0.06	0.24
R12D	-0.03	0.03	0.18	0.09	0.04	0.01
R12E	-0.05	0.02	0.07	0	0.02	0.91
R12S	0.01	0.02	0.55	0.01	0.02	0.45
R12T	-0.03	0.01	0	0.05	0.01	0
R12C	-0.01	0.01	0.45	0.01	0.04	0.84
R12N	-0.05	0.03	0.07	-0.08	0.06	0.13
R12Q	0.01	0.02	0.29	0.07	0.01	0.01
R12P	nan	nan	nan	0.79	0.12	0.01
V13G	-0.15	0.05	0.01	0.39	0.05	0
V13A	-0.02	0.01	0.07	0.05	0.01	0.01
V13V	0	0	nan	0	0	nan
V13L	-0.05	0.02	0.02	0.12	0.01	0
V13M	-0.04	0.04	0.16	0.13	0.03	0.02
V13I	0.02	0.03	0.25	0.01	0.02	0.61
V13F	-0.08	0.04	0.03	0.17	0.03	0
V13Y	-0.04	0.03	0.1	0.21	0.02	0
V13W	-0.04	0.04	0.23	0.11	0.02	0
V13K	-0.1	0.08	0.12	0.44	0.03	0
V13R	-0.25	0.07	0.02	0.51	0.07	0.01
V13H	-0.2	0.07	0.02	0.4	0.04	0
V13D	-0.03	0.06	0.47	0.29	0.06	0.01
V13E	-0.03	0.03	0.13	0.23	0.04	0.01
V13S	-0.02	0.03	0.27	0.12	0.02	0.01
V13T	-0.04	0.01	0	0.01	0.01	0.44
V13C	-0.03	0.03	0.14	0	0.03	0.82
V13N	-0.09	0.03	0.01	0.24	0.02	0
V13Q	-0.1	0.03	0.01	0.3	0.03	0
V13P	nan	nan	nan	0.64	0.09	0.01
I14G	nan	nan	nan	0.85	0.21	0.02
I14A	-0.01	0.02	0.42	0.09	0.01	0
I14V	-0.03	0.01	0.06	-0.04	0.02	0.02
I14L	-0.01	0	0	-0.02	0.01	0.06
I14M	-0.02	0.01	0.17	0.05	0.02	0.04
I14I	0	0	nan	0	0	nan
I14F	-0.15	0.22	0.35	0.37	0.13	0.01
I14Y	nan	nan	nan	0.01	0.43	0.96
I14W	nan	nan	nan	-0.13	0.52	0.7
I14K	nan	nan	nan	-0.03	0.18	0.8
I14R	-0.08	0.1	0.25	0.09	0.15	0.37
I14H	nan	nan	nan	0.23	0.1	0.02
I14D	nan	nan	nan	-0.3	0.38	0.3
I14E	nan	nan	nan	0.11	0.14	0.26
I14S	-0.25	0.11	0.04	0.49	0.1	0.01
I14T	-0.11	0.05	0.02	0.23	0.03	0
I14C	-0.1	0.05	0.05	-0.09	0.05	0.05
I14N	nan	nan	nan	0.82	0.08	0
I14Q	nan	nan	nan	0.74	0.1	0.01
I14P	0.07	0.08	0.19	0	0.21	0.98
G15G	0	0	nan	0	0	nan
G15A	-0.11	0.05	0.02	0.35	0.04	0
G15V	-0.36	0.31	0.17	-0.15	0.14	0.17
G15L	-0.11	0.1	0.13	-0.09	0.21	0.55
G15M	nan	nan	nan	0.07	0.24	0.64
G15I	nan	nan	nan	nan	nan	nan
G15F	-0.15	0.26	0.38	-0.04	0.28	0.82
G15Y	nan	nan	nan	-0.07	0.27	0.69
G15W	0.06	0.25	0.7	-0.09	0.15	0.38
G15K	-0.22	0.16	0.1	-0.21	0.32	0.37
G15R	-0.06	0.11	0.39	-0.09	0.14	0.33
G15H	nan	nan	nan	0.32	0.09	0.01
G15D	nan	nan	nan	0.96	0.31	0.03
G15E	nan	nan	nan	0.88	0.07	0
G15S	-0.17	0.08	0.06	0.56	0.08	0.01
G15T	nan	nan	nan	0.81	0.11	0
G15C	nan	nan	nan	0.66	0.29	0.05
G15N	nan	nan	nan	nan	nan	nan
G15Q	nan	nan	nan	0.62	0.13	0.01
G15P	-0.2	0.14	0.09	0.12	0.13	0.19
M16G	-0.09	0.04	0.02	0.27	0.03	0
M16A	0.01	0.02	0.57	-0.02	0.03	0.2
M16V	-0.01	0.01	0.16	-0.04	0.01	0.02
M16L	-0.01	0.01	0.52	-0.01	0.01	0.04
M16M	0	0	nan	0	0	nan
M16I	0.02	0.01	0.09	-0.01	0	0.02
M16F	-0.01	0.02	0.48	0.09	0.03	0.02
M16Y	-0.04	0.01	0.02	0.03	0.01	0.01
M16W	-0.01	0.02	0.55	0.05	0.03	0.05
M16K	-0.02	0.01	0.02	-0.01	0.01	0.02
M16R	-0.01	0.01	0.38	0.01	0.01	0.19
M16H	-0.05	0.02	0.05	-0.01	0.02	0.69
M16D	0.01	0.06	0.82	0.04	0.05	0.32
M16E	-0.01	0.03	0.67	0.12	0.03	0
M16S	-0.01	0.02	0.41	-0.05	0.01	0
M16T	-0.05	0.02	0.01	0.01	0.02	0.51
M16C	0.02	0.01	0.15	0.01	0.01	0.23
M16N	0.01	0.01	0.23	-0.02	0.01	0.05
M16Q	-0.03	0.01	0	0.04	0.02	0.09
M16P	nan	nan	nan	0.69	0.11	0.01
E17G	0	0.01	0.99	0.06	0.02	0.01
E17A	-0.02	0.03	0.25	0.17	0.02	0
E17V	-0.19	0.07	0.03	0.52	0.06	0
E17L	-0.09	0.03	0.02	0.29	0.03	0
E17M	-0.13	0.02	0	0.2	0.02	0
E17I	nan	nan	nan	nan	nan	nan
E17F	-0.2	0.04	0	0.45	0.03	0
E17Y	-0.14	0.06	0.04	0.26	0.06	0.02
E17W	-0.25	0.1	0.04	0.63	0.1	0.01
E17K	-0.17	0.05	0	0.33	0.04	0
E17R	-0.28	0.07	0.01	0.57	0.07	0
E17H	-0.2	0.08	0.02	0.41	0.07	0.01
E17D	0.02	0.01	0.08	-0.03	0.07	0.46
E17E	0	0	nan	0	0	nan
E17S	-0.04	0.02	0.03	0.12	0.03	0.01
E17T	-0.16	0.07	0.04	0.41	0.07	0
E17C	-0.08	0.05	0.08	0.23	0.03	0
E17N	0	0.02	0.82	0.11	0.04	0.03
E17Q	-0.14	0.02	0	0.27	0.02	0
E17P	-0.16	0.08	0.05	0.3	0.11	0.01
N18G	0	0.01	0.91	0.04	0.02	0.06
N18A	-0.02	0.03	0.44	0.14	0.03	0
N18V	-0.1	0.04	0.01	0.26	0.03	0
N18L	-0.01	0	0.07	-0.01	0.01	0.02
N18M	-0.03	0.01	0.06	0	0	0.52
N18I	-0.08	0.04	0.07	0.31	0.04	0
N18F	-0.05	0.04	0.12	-0.12	0.05	0.03
N18Y	-0.04	0.03	0.19	-0.02	0.08	0.71
N18W	-0.01	0.01	0.06	0.07	0.01	0
N18K	-0.01	0.01	0.44	0.07	0.02	0.02
N18R	-0.01	0.02	0.34	0.09	0.02	0
N18H	-0.08	0.01	0	0.09	0.11	0.26
N18D	0.02	0.05	0.43	0.01	0.05	0.68
N18E	-0.03	0.01	0.03	0.08	0.02	0
N18S	-0.04	0.02	0.05	0.06	0.03	0.06
N18T	-0.03	0.01	0	0.12	0.04	0.03
N18C	-0.05	0.09	0.4	-0.18	0.09	0.06
N18N	0	0	nan	0	0	nan
N18Q	-0.03	0.08	0.59	-0.03	0.08	0.5
N18P	nan	nan	nan	nan	nan	nan
A19G	0	0.01	0.6	0	0.04	0.9
A19A	0	0	nan	0	0	nan
A19V	-0.04	0.01	0	0.01	0.01	0.27
A19L	-0.01	0.01	0.23	0.05	0.03	0.1
A19M	-0.03	0.03	0.2	0.01	0.03	0.51
A19I	-0.02	0.01	0.01	-0.02	0.01	0.02
A19F	-0.01	0.02	0.47	-0.01	0.02	0.48
A19Y	0.01	0.02	0.39	0.01	0.01	0.06
A19W	-0.01	0.02	0.47	0.02	0.02	0.17
A19K	0.02	0.03	0.29	0.03	0.05	0.37
A19R	0.02	0.01	0.04	0.04	0.03	0.16
A19H	-0.02	0.03	0.26	0.01	0.03	0.7
A19D	-0.02	0.03	0.4	0.04	0.03	0.13
A19E	-0.02	0.01	0.15	0.05	0.04	0.1
A19S	0	0.02	0.9	-0.02	0.03	0.22
A19T	0.01	0.01	0.34	0.03	0.05	0.44
A19C	-0.01	0.03	0.69	0.02	0.02	0.17
A19N	-0.02	0.03	0.4	-0.02	0.03	0.3
A19Q	-0.03	0.02	0.12	0.05	0.03	0.03
A19P	nan	nan	nan	0.65	0.09	0
M20G	nan	nan	nan	0.87	0.08	0
M20A	nan	nan	nan	0.73	0.11	0.01
M20V	-0.05	0.02	0.02	0.28	0.05	0
M20L	0.01	0.01	0.32	0.04	0.03	0.11
M20M	0	0	nan	0	0	nan
M20I	0.01	0.06	0.68	0.24	0.07	0
M20F	-0.11	0.01	0	0.15	0.02	0
M20Y	-0.09	0.04	0.03	0.14	0.03	0.01
M20W	-0.18	0.06	0.02	0.48	0.07	0
M20K	nan	nan	nan	0.22	0.17	0.11
M20R	nan	nan	nan	0.27	0.09	0.01
M20H	nan	nan	nan	0.64	0.44	0.12
M20D	nan	nan	nan	0.76	0.15	0.01
M20E	-0.02	0.01	0.03	0.08	0.01	0
M20S	-0.35	0.09	0.02	0.67	0.09	0.01
M20T	-0.1	0.03	0.03	0.4	0.06	0
M20C	-0.02	0.07	0.7	0.38	0.07	0.01
M20N	nan	nan	nan	0.61	0.04	0
M20Q	-0.19	0.08	0.03	0.49	0.05	0
M20P	nan	nan	nan	0.85	0.13	0.01
P21G	-0.03	0.03	0.15	0.13	0.04	0
P21A	0	0.01	0.59	0.08	0.02	0.01
P21V	-0.04	0.03	0.18	0.12	0.03	0.01
P21L	-0.06	0.05	0.09	0.25	0.04	0
P21M	-0.03	0.02	0.08	0.16	0.02	0
P21I	0.01	0.02	0.47	0.08	0.02	0.01
P21F	nan	nan	nan	0.64	0.09	0.01
P21Y	nan	nan	nan	0.75	0.11	0.01
P21W	nan	nan	nan	0.77	0.11	0.01
P21K	-0.1	0.05	0.05	0.35	0.05	0
P21R	-0.09	0.03	0.01	0.28	0.03	0
P21H	-0.19	0.05	0	0.39	0.04	0
P21D	-0.12	0.09	0.08	0.46	0.06	0
P21E	-0.14	0.07	0.04	0.37	0.06	0.01
P21S	-0.01	0.02	0.52	0.07	0.02	0.02
P21T	-0.06	0.03	0.02	0.13	0.02	0.01
P21C	0.01	0.01	0.14	0.03	0.02	0.12
P21N	-0.06	0.03	0.05	0.19	0.03	0
P21Q	-0.03	0.02	0.04	0.09	0.01	0
P21P	0	0	nan	0	0	nan
W22G	nan	nan	nan	0.51	0.24	0.06
W22A	nan	nan	nan	0.16	0.32	0.45
W22V	nan	nan	nan	0.17	0.23	0.27
W22L	-0.34	0.18	0.06	0.03	0.29	0.88
W22M	nan	nan	nan	0.46	0.17	0.03
W22I	nan	nan	nan	0.09	0.45	0.74
W22F	-0.03	0.05	0.4	-0.07	0.13	0.42
W22Y	nan	nan	nan	0.24	0.26	0.23
W22W	0	0	nan	0	0	nan
W22K	nan	nan	nan	0.84	0.23	0.02
W22R	-0.12	0.31	0.58	0.5	0.3	0.1
W22H	nan	nan	nan	0.03	0.36	0.88
W22D	nan	nan	nan	0.4	0.29	0.11
W22E	nan	nan	nan	0.48	0.39	0.17
W22S	nan	nan	nan	0.33	0.21	0.08
W22T	-0.42	0.27	0.11	-0.07	0.33	0.74
W22C	nan	nan	nan	0.46	0.2	0.02
W22N	nan	nan	nan	0.48	0.22	0.04
W22Q	nan	nan	nan	0.36	0.39	0.2
W22P	nan	nan	nan	0.3	0.31	0.21
N23G	0.04	0.05	0.26	-0.01	0.05	0.86
N23A	-0.08	0.04	0.06	-0.01	0.03	0.67
N23V	0.03	0.03	0.22	0.03	0.04	0.34
N23L	0.04	0.04	0.14	0.07	0.03	0.06
N23M	0.02	0.04	0.45	0.1	0.05	0.03
N23I	-0.01	0.03	0.7	0.08	0.03	0.01
N23F	0.03	0.04	0.23	0.08	0.02	0.01
N23Y	-0.02	0.02	0.18	-0.02	0.07	0.64
N23W	-0.06	0.04	0.09	0.01	0.06	0.75
N23K	0	0.01	0.31	0.05	0.01	0
N23R	-0.06	0.01	0	0.07	0.02	0.01
N23H	0	0.01	0.79	0.02	0.02	0.36
N23D	-0.02	0.03	0.42	-0.04	0.07	0.47
N23E	0.08	0.04	0.05	-0.04	0.03	0.13
N23S	-0.08	0.01	0.01	-0.03	0.04	0.26
N23T	0.04	0.08	0.42	-0.01	0.06	0.68
N23C	0	0.08	0.97	0.11	0.15	0.28
N23N	0	0	nan	0	0	nan
N23Q	-0.02	0.02	0.27	-0.08	0.04	0.03
N23P	-0.12	0.06	0.05	0.19	0.03	0
L24G	-0.04	0	0	0.03	0.02	0.12
L24A	-0.05	0.02	0.02	-0.08	0.03	0.01
L24V	-0.02	0.01	0.07	-0.03	0.04	0.3
L24L	0	0	nan	0	0	nan
L24M	-0.01	0.03	0.67	0.12	0.04	0.02
L24I	-0.1	0.03	0.01	0	0.02	0.82
L24F	0.05	0.03	0.09	-0.01	0.04	0.6
L24Y	0.02	0.03	0.35	0	0.08	0.97
L24W	-0.08	0.08	0.21	0.26	0.03	0
L24K	-0.19	0.06	0.01	0.5	0.06	0
L24R	nan	nan	nan	0.88	0.12	0.01
L24H	-0.12	0.07	0.05	0.21	0.07	0.01
L24D	-0.07	0.14	0.45	0.1	0.09	0.17
L24E	0	0.01	0.74	0	0.03	0.99
L24S	-0.04	0.03	0.11	0.01	0.03	0.66
L24T	-0.03	0.02	0.08	-0.05	0.01	0.02
L24C	-0.04	0.04	0.27	-0.01	0.03	0.65
L24N	0.1	0.05	0.03	0.12	0.04	0.01
L24Q	-0.01	0.04	0.72	-0.06	0.08	0.25
L24P	0.21	0.19	0.18	0.73	0.19	0.02
P25G	0.03	0.02	0.1	0.01	0.04	0.68
P25A	0.02	0.01	0.07	0	0.01	0.68
P25V	0.01	0.01	0.23	-0.02	0.04	0.53
P25L	0.01	0.01	0.38	-0.01	0.03	0.61
P25M	0.07	0.02	0.01	0.07	0.04	0.08
P25I	0.08	0.03	0.02	0.12	0.01	0
P25F	0.02	0.04	0.54	-0.1	0.04	0.02
P25Y	-0.05	0.02	0.03	-0.03	0.05	0.42
P25W	0.04	0.01	0	0.02	0.01	0.06
P25K	0.02	0.03	0.33	0.08	0.03	0.02
P25R	0	0.02	0.71	0.08	0.01	0
P25H	-0.07	0.12	0.43	0	0.12	0.96
P25D	0.06	0.04	0.05	0.08	0.04	0.02
P25E	-0.03	0.01	0.02	-0.04	0.05	0.25
P25S	-0.01	0.02	0.38	0	0.02	0.77
P25T	-0.01	0.01	0.11	-0.02	0.06	0.67
P25C	0.1	0.07	0.08	0.12	0.06	0.05
P25N	0.04	0.04	0.11	0.03	0.03	0.1
P25Q	-0.01	0.01	0.04	0.04	0.02	0.03
P25P	0	0	nan	0	0	nan
A26G	0.04	0.01	0.01	0.06	0.02	0.04
A26A	0	0	nan	0	0	nan
A26V	0	0.02	0.86	0.07	0.02	0
A26L	-0.01	0.02	0.25	0.05	0.03	0.09
A26M	0.01	0.02	0.44	0.06	0.03	0.05
A26I	0.03	0.02	0.08	0.09	0.09	0.23
A26F	-0.06	0.01	0	0.04	0.02	0.06
A26Y	0.02	0.01	0.05	0.15	0.02	0
A26W	-0.04	0.02	0.08	0.13	0.02	0.01
A26K	-0.02	0.02	0.16	0.16	0.02	0
A26R	-0.01	0.03	0.71	0.15	0.03	0
A26H	-0.01	0.04	0.62	0.06	0.05	0.08
A26D	-0.01	0.01	0.07	-0.02	0.02	0.32
A26E	0.01	0.05	0.85	0.03	0.03	0.15
A26S	0.04	0.02	0.04	0.1	0.02	0.01
A26T	-0.01	0.02	0.34	0.04	0.03	0.12
A26C	-0.07	0.03	0.02	0.12	0.03	0
A26N	-0.02	0.04	0.46	0.11	0.04	0.03
A26Q	-0.05	0.03	0.08	0.06	0.03	0.08
A26P	0.02	0.03	0.37	0.06	0.02	0
D27G	-0.16	0.13	0.17	-0.04	0.13	0.66
D27A	nan	nan	nan	nan	nan	nan
D27V	0.12	0.28	0.52	0.25	0.08	0.02
D27L	-0.07	0.21	0.61	nan	nan	nan
D27M	nan	nan	nan	nan	nan	nan
D27I	nan	nan	nan	nan	nan	nan
D27F	nan	nan	nan	nan	nan	nan
D27Y	nan	nan	nan	nan	nan	nan
D27W	nan	nan	nan	nan	nan	nan
D27K	0.03	0.14	0.7	0.52	0.26	0.06
D27R	0.16	0.2	0.27	0.34	0.13	0.01
D27H	nan	nan	nan	nan	nan	nan
D27D	0	0	nan	0	0	nan
D27E	0.02	0.01	0.02	0.02	0.03	0.39
D27S	nan	nan	nan	0.25	0.14	0.06
D27T	nan	nan	nan	0.2	0.26	0.28
D27C	nan	nan	nan	0.82	0.19	0.02
D27N	-0.27	0.27	0.18	0.37	0.42	0.25
D27Q	nan	nan	nan	nan	nan	nan
D27P	nan	nan	nan	nan	nan	nan
L28G	-0.03	0.05	0.43	0.21	0.05	0.01
L28A	-0.06	0.04	0.1	0.21	0.03	0
L28V	-0.03	0.03	0.14	0.23	0.04	0
L28L	0	0	nan	0	0	nan
L28M	-0.04	0.01	0.03	0.1	0.04	0.04
L28I	-0.05	0.01	0	0.01	0.05	0.75
L28F	-0.03	0.04	0.31	-0.09	0.05	0.05
L28Y	0.06	0.03	0.09	0	0.03	0.89
L28W	-0.05	0.04	0.12	0.21	0.05	0
L28K	nan	nan	nan	0.82	0.11	0
L28R	nan	nan	nan	0.81	0.11	0.01
L28H	-0.12	0.07	0.09	0.4	0.07	0.01
L28D	nan	nan	nan	0.71	0.19	0
L28E	-0.15	0.05	0.01	0.5	0.04	0
L28S	-0.04	0.04	0.24	0.29	0.06	0
L28T	-0.07	0.03	0.01	0.15	0.02	0
L28C	-0.12	0.08	0.09	0.3	0.04	0
L28N	-0.13	0.05	0.03	0.27	0.05	0.01
L28Q	nan	nan	nan	0.97	0.25	0.02
L28P	-0.15	0.1	0.08	0.63	0.09	0.01
A29G	0.02	0.02	0.22	0.11	0.03	0.01
A29A	0	0	nan	0	0	nan
A29V	-0.04	0.02	0.03	0.03	0.04	0.37
A29L	0.01	0.02	0.22	0.14	0.01	0
A29M	0.06	0.04	0.1	0.04	0.06	0.33
A29I	-0.01	0.01	0.31	-0.02	0.04	0.43
A29F	0.01	0.03	0.56	0	0.03	0.99
A29Y	0.03	0.02	0.06	0.06	0.02	0.01
A29W	0.08	0.04	0.06	0.05	0.05	0.22
A29K	0.03	0.02	0.13	0.02	0.05	0.48
A29R	0	0.02	0.75	0.11	0.02	0
A29H	0.01	0.03	0.72	0.11	0.02	0
A29D	-0.07	0.05	0.08	0.43	0.04	0
A29E	-0.01	0.02	0.22	-0.06	0.04	0.07
A29S	-0.03	0.02	0.11	0.12	0.02	0
A29T	0	0.02	0.82	0.04	0.03	0.09
A29C	0	0.08	0.99	0.04	0.06	0.32
A29N	-0.01	0.02	0.48	0.02	0.02	0.18
A29Q	0.02	0.02	0.27	0.13	0.02	0
A29P	nan	nan	nan	0.85	0.11	0.01
W30G	-0.01	0.05	0.75	0	0.05	0.87
W30A	0	0.01	0.64	0.02	0.01	0.15
W30V	-0.02	0	0.01	-0.01	0.01	0.16
W30L	-0.01	0.02	0.26	0	0.02	0.91
W30M	-0.03	0.02	0.04	-0.05	0.02	0.02
W30I	-0.02	0.01	0.11	0.03	0.02	0.09
W30F	-0.02	0.02	0.23	-0.04	0.03	0.11
W30Y	0.07	0.04	0.06	0.08	0.04	0.04
W30W	0	0	nan	0	0	nan
W30K	-0.04	0.03	0.12	0	0.05	0.93
W30R	-0.03	0.01	0.05	-0.01	0.01	0.21
W30H	-0.01	0.01	0.35	-0.01	0.01	0.13
W30D	0.01	0.02	0.3	-0.01	0.05	0.68
W30E	-0.02	0.03	0.38	-0.03	0.04	0.25
W30S	-0.04	0.01	0.01	0	0	0.2
W30T	-0.01	0.01	0.33	0.01	0.01	0.09
W30C	-0.02	0.01	0.06	0.04	0.05	0.27
W30N	-0.08	0.02	0	0.01	0.04	0.79
W30Q	-0.01	0.04	0.81	0.04	0.05	0.23
W30P	-0.03	0.04	0.27	0.28	0.06	0.01
F31G	-0.02	0.11	0.81	0.1	0.13	0.25
F31A	nan	nan	nan	0.83	0.22	0.02
F31V	-0.13	0.05	0.02	0.37	0.03	0
F31L	-0.02	0.02	0.12	0.07	0.03	0.03
F31M	-0.07	0.03	0.02	0.13	0.03	0
F31I	-0.17	0.08	0.05	0.6	0.07	0
F31F	0	0	nan	0	0	nan
F31Y	-0.02	0.03	0.21	0.06	0.07	0.29
F31W	nan	nan	nan	0.1	0.11	0.18
F31K	-0.07	0.11	0.4	0.18	0.17	0.19
F31R	-0.04	0.06	0.31	0.25	0.08	0
F31H	nan	nan	nan	0.81	0.04	0
F31D	nan	nan	nan	-0.17	0.51	0.61
F31E	nan	nan	nan	0.7	0.08	0
F31S	-0.31	0.07	0	0.07	0.11	0.32
F31T	nan	nan	nan	0.77	0.18	0.02
F31C	-0.15	0.06	0.01	0.42	0.05	0
F31N	nan	nan	nan	-0.05	0.53	0.88
F31Q	nan	nan	nan	0.61	0.22	0.04
F31P	0.04	0.08	0.44	0.03	0.29	0.86
K32G	-0.08	0.08	0.23	0.1	0.02	0.02
K32A	-0.02	0.02	0.13	0.05	0.02	0.03
K32V	0	0.02	0.95	-0.02	0.03	0.31
K32L	0.01	0.02	0.67	0.05	0.01	0.01
K32M	-0.01	0.01	0.11	0	0.02	0.73
K32I	0	0.06	0.99	0.15	0.02	0
K32F	-0.04	0.03	0.09	0.07	0.05	0.11
K32Y	0.01	0.02	0.36	0.13	0.02	0
K32W	-0.06	0.05	0.15	0.11	0.03	0.02
K32K	0	0	nan	0	0	nan
K32R	-0.01	0.02	0.41	0.06	0.02	0.01
K32H	-0.15	0.09	0.08	0.06	0.04	0.05
K32D	nan	nan	nan	nan	nan	nan
K32E	-0.49	0.5	0.23	0.31	0.02	0
K32S	-0.02	0.06	0.56	0.06	0.05	0.14
K32T	-0.08	0.08	0.23	0.03	0.02	0.07
K32C	0	0.03	0.91	0.05	0.03	0.06
K32N	-0.09	0.09	0.21	0.09	0.04	0.01
K32Q	-0.06	0.03	0.03	-0.07	0.02	0.01
K32P	nan	nan	nan	0.69	0.13	0.01
R33G	0	0.01	0.82	0.08	0.01	0.01
R33A	-0.01	0.02	0.28	-0.01	0.03	0.46
R33V	0.04	0.03	0.13	0.02	0.03	0.47
R33L	0.03	0.03	0.23	0.02	0.02	0.07
R33M	0.03	0.05	0.33	0	0.03	0.96
R33I	0.04	0.05	0.2	-0.04	0.06	0.32
R33F	0.06	0.03	0.08	-0.01	0.06	0.73
R33Y	0.04	0.05	0.3	0.06	0.06	0.18
R33W	0.03	0.02	0.15	-0.05	0.02	0.03
R33K	0.1	0.07	0.13	0.03	0.01	0.02
R33R	0	0	nan	0	0	nan
R33H	-0.07	0.07	0.18	-0.01	0.01	0.26
R33D	0.01	0.01	0.02	0.02	0.02	0.23
R33E	0.03	0.03	0.27	-0.01	0.02	0.37
R33S	0.02	0.03	0.24	-0.02	0.01	0.01
R33T	-0.01	0.03	0.69	-0.03	0.03	0.18
R33C	0.03	0.03	0.18	-0.01	0.02	0.29
R33N	0.04	0.04	0.19	-0.09	0.04	0.06
R33Q	-0.03	0.04	0.28	-0.02	0.05	0.48
R33P	-0.06	0.02	0.01	0.18	0.03	0
N34G	0	0.01	0.87	-0.01	0.01	0.25
N34A	0	0.01	0.48	0.01	0.01	0.25
N34V	-0.02	0.02	0.19	0.02	0.02	0.23
N34L	0	0.01	0.68	0.06	0.02	0.05
N34M	-0.05	0.03	0.09	-0.07	0.03	0.04
N34I	-0.04	0.04	0.2	0.03	0.04	0.3
N34F	-0.02	0.01	0.06	-0.03	0.03	0.18
N34Y	-0.01	0.02	0.39	0	0.03	0.81
N34W	-0.03	0.01	0.04	0.01	0.03	0.74
N34K	0	0.03	0.83	0.03	0.03	0.28
N34R	0.01	0.01	0.51	0.04	0.03	0.15
N34H	0.05	0.05	0.26	0.09	0.06	0.07
N34D	-0.05	0.03	0.05	0.11	0.04	0.01
N34E	-0.01	0.01	0.39	0.02	0.03	0.32
N34S	-0.01	0.02	0.35	0.02	0.03	0.32
N34T	-0.03	0.01	0.01	0.01	0.05	0.77
N34C	0.01	0.01	0.16	0.01	0.01	0.12
N34N	0	0	nan	0	0	nan
N34Q	0	0.01	0.82	0.03	0.01	0.02
N34P	nan	nan	nan	0.59	0.15	0.02
T35G	-0.07	0.06	0.19	0.28	0.02	0
T35A	-0.09	0.07	0.09	0.47	0.05	0
T35V	-0.29	0.18	0.1	0.48	0.04	0
T35L	nan	nan	nan	0.76	0.16	0
T35M	nan	nan	nan	0.62	0.07	0
T35I	nan	nan	nan	0.83	0.36	0.06
T35F	-0.05	0.16	0.62	0.09	0.1	0.22
T35Y	nan	nan	nan	0.52	0.11	0
T35W	nan	nan	nan	0.14	0.17	0.26
T35K	nan	nan	nan	0.11	0.09	0.12
T35R	-0.23	0.15	0.06	0.53	0.1	0.01
T35H	nan	nan	nan	0.26	0.07	0.02
T35D	nan	nan	nan	0.26	0.16	0.07
T35E	-0.27	0.31	0.21	nan	nan	nan
T35S	-0.02	0.01	0.06	0.08	0.03	0.04
T35T	0	0	nan	0	0	nan
T35C	0.01	0.05	0.62	0.11	0.05	0.02
T35N	-0.14	0.13	0.13	0.76	0.11	0
T35Q	-0.13	0.2	0.34	0.3	0.13	0.02
T35P	nan	nan	nan	-0.01	0.23	0.96
L36G	-0.02	0.03	0.44	-0.01	0.02	0.41
L36A	-0.01	0.04	0.62	0.04	0.02	0.04
L36V	-0.03	0.02	0.1	0.03	0.01	0.02
L36L	0	0	nan	0	0	nan
L36M	-0.04	0.04	0.14	-0.01	0.01	0.19
L36I	0.02	0.05	0.5	0.05	0.06	0.22
L36F	-0.04	0.02	0.05	-0.01	0.03	0.53
L36Y	-0.05	0.01	0.02	0.07	0.02	0.01
L36W	-0.05	0.03	0.08	0.02	0.03	0.28
L36K	-0.04	0.03	0.14	-0.03	0.03	0.17
L36R	-0.07	0.03	0.05	-0.01	0.01	0.18
L36H	-0.06	0.06	0.18	-0.03	0.06	0.44
L36D	-0.07	0.03	0.03	-0.01	0.01	0.05
L36E	-0.04	0.04	0.17	-0.03	0.02	0.1
L36S	-0.01	0.02	0.56	0	0.03	0.98
L36T	-0.03	0.02	0.08	-0.03	0.04	0.3
L36C	-0.01	0.05	0.76	0.04	0.03	0.1
L36N	-0.06	0.05	0.1	-0.05	0.07	0.29
L36Q	-0.04	0.03	0.12	-0.06	0.03	0.04
L36P	-0.21	0.11	0.03	0.47	0.08	0
N37G	-0.02	0.03	0.26	0.04	0.02	0.07
N37A	-0.01	0.03	0.49	-0.01	0	0.08
N37V	-0.01	0.02	0.47	-0.01	0.03	0.51
N37L	-0.01	0.02	0.38	-0.02	0.03	0.39
N37M	0	0.03	0.98	-0.04	0.03	0.09
N37I	0.02	0.02	0.34	0	0	0.11
N37F	0.01	0.02	0.43	-0.05	0.03	0.05
N37Y	0	0.02	0.8	0.05	0.02	0.02
N37W	-0.01	0.02	0.27	0.01	0.02	0.47
N37K	-0.02	0.03	0.24	0.01	0.03	0.67
N37R	-0.03	0.01	0.06	0.01	0.04	0.76
N37H	-0.07	0.02	0.01	-0.03	0.02	0.12
N37D	-0.03	0.02	0.17	-0.01	0.01	0.22
N37E	-0.02	0.02	0.23	-0.04	0.01	0.01
N37S	-0.03	0.02	0.08	0.01	0.01	0.49
N37T	-0.06	0.03	0.06	0	0.04	0.9
N37C	-0.04	0.01	0.01	0	0.01	0.77
N37N	0	0	nan	0	0	nan
N37Q	-0.01	0.01	0.13	0	0.02	0.97
N37P	0	0.05	0.98	0.1	0.04	0.02
K38G	-0.03	0.04	0.22	0.01	0.02	0.71
K38A	-0.02	0.01	0.13	-0.01	0.02	0.59
K38V	-0.06	0.03	0.06	0	0.03	0.95
K38L	0	0.03	0.83	0.02	0.01	0.02
K38M	-0.02	0.05	0.61	0.02	0.03	0.36
K38I	-0.03	0.02	0.05	0.01	0.02	0.5
K38F	-0.01	0.01	0.07	0.01	0.01	0.13
K38Y	0.05	0.03	0.1	0.05	0.03	0.09
K38W	-0.18	0.04	0	-0.04	0.04	0.21
K38K	0	0	nan	0	0	nan
K38R	0	0.02	0.66	0	0.01	0.83
K38H	0	0.03	0.95	0.02	0.03	0.36
K38D	-0.06	0.05	0.11	0.01	0.03	0.63
K38E	-0.04	0.03	0.09	0.06	0.02	0.02
K38S	-0.01	0.02	0.57	0	0.01	0.98
K38T	-0.01	0.02	0.39	-0.01	0.01	0.34
K38C	0.01	0.02	0.23	-0.11	0.02	0
K38N	-0.04	0.01	0	-0.03	0.02	0.1
K38Q	0.04	0.05	0.22	0	0.04	0.97
K38P	-0.36	0.12	0.01	0.6	0.1	0.01
P39G	-0.01	0.03	0.66	0.1	0.03	0.01
P39A	0	0.01	0.51	0.02	0.02	0.12
P39V	0.03	0.03	0.15	0.01	0.01	0.18
P39L	-0.03	0.05	0.36	0.07	0.03	0.04
P39M	0.1	0.04	0.04	0.04	0.03	0.1
P39I	0.04	0.04	0.22	0.03	0.02	0.15
P39F	0.07	0.04	0.09	0	0.05	0.96
P39Y	0.07	0.07	0.21	0.17	0.08	0.03
P39W	0.05	0.04	0.11	0.04	0.03	0.09
P39K	0.09	0.04	0.06	0.02	0.01	0.03
P39R	0.06	0.02	0.05	0.07	0.01	0.01
P39H	-0.01	0.01	0.51	-0.03	0.01	0.02
P39D	-0.02	0.03	0.44	0.17	0.03	0.01
P39E	0.03	0.04	0.39	0	0.01	0.73
P39S	0.01	0.01	0.5	-0.01	0.03	0.75
P39T	0.01	0.02	0.45	-0.02	0.01	0.02
P39C	0.04	0.03	0.16	0.05	0.04	0.07
P39N	0.07	0.05	0.1	0.01	0.02	0.37
P39Q	0.07	0.05	0.1	0.04	0.05	0.25
P39P	0	0	nan	0	0	nan
V40G	-0.03	0.02	0.15	0.09	0.02	0.01
V40A	-0.06	0.01	0	-0.01	0.02	0.31
V40V	0	0	nan	0	0	nan
V40L	0.03	0.01	0.01	0.04	0.03	0.1
V40M	-0.03	0.01	0.07	0.01	0.04	0.6
V40I	0.03	0.02	0.1	0.06	0.01	0.01
V40F	-0.01	0.01	0.41	-0.01	0.05	0.65
V40Y	nan	nan	nan	0.55	0.04	0
V40W	nan	nan	nan	0.77	0.27	0.04
V40K	nan	nan	nan	0.8	0.26	0.02
V40R	nan	nan	nan	0.56	0.13	0
V40H	-0.03	0.06	0.48	0.2	0.04	0.01
V40D	nan	nan	nan	0.7	0.09	0
V40E	-0.15	0.1	0.07	0.31	0.06	0.01
V40S	-0.03	0.01	0.01	0	0.04	0.94
V40T	-0.03	0.01	0.04	-0.01	0.05	0.8
V40C	0.02	0.05	0.6	0.11	0.07	0.07
V40N	-0.09	0.02	0.02	0.01	0.05	0.69
V40Q	-0.03	0.02	0.06	-0.03	0.02	0.05
V40P	nan	nan	nan	0.5	0.1	0
I41G	-0.16	0.08	0.05	0.76	0.04	0
I41A	0.04	0.03	0.12	-0.01	0.02	0.41
I41V	0.03	0.02	0.11	-0.02	0.02	0.16
I41L	0.1	0.03	0.01	0.06	0.02	0.01
I41M	0.08	0.05	0.08	0.03	0.01	0.03
I41I	0	0	nan	0	0	nan
I41F	0.09	0.1	0.22	0.1	0.04	0.01
I41Y	-0.02	0.05	0.57	0.66	0.05	0
I41W	-0.13	0.08	0.05	0.79	0.06	0
I41K	0.03	0.16	0.76	0.19	0.19	0.18
I41R	0.08	0.1	0.26	0.26	0.08	0.01
I41H	0.12	0.37	0.63	0.83	0.37	0.06
I41D	0.5	0.28	0.08	0.32	0.28	0.17
I41E	-0.16	0.08	0.03	-0.04	0.14	0.63
I41S	-0.03	0.12	0.71	0.39	0.05	0
I41T	0.11	0.04	0.02	0.01	0.03	0.46
I41C	-0.04	0.05	0.25	-0.03	0.02	0.09
I41N	-0.16	0.15	0.2	0.74	0.02	0
I41Q	-0.05	0.21	0.73	0.91	0.19	0.01
I41P	0	0.07	0.95	0.89	0.07	0
M42G	0.02	0.04	0.54	0.13	0.02	0.01
M42A	0.02	0.02	0.12	0.04	0.02	0.02
M42V	0.04	0.04	0.16	0.21	0.02	0
M42L	0.09	0.02	0.01	0.04	0.01	0.02
M42M	0	0	nan	0	0	nan
M42I	0.08	0.03	0.02	0.28	0.02	0
M42F	0.05	0.03	0.13	-0.01	0.01	0.21
M42Y	0.09	0.04	0.03	-0.01	0.05	0.86
M42W	0.01	0.08	0.9	0.6	0.04	0
M42K	-0.03	0.07	0.57	0.33	0.03	0
M42R	0.08	0.07	0.13	0.76	0.08	0
M42H	0.03	0.05	0.37	0.06	0.02	0.01
M42D	nan	nan	nan	nan	nan	nan
M42E	0.04	0.05	0.29	0.26	0.02	0
M42S	0.04	0.03	0.13	0.09	0.03	0.01
M42T	0.01	0.02	0.37	0.09	0.02	0.01
M42C	0.08	0.05	0.09	0.12	0.03	0
M42N	0.03	0.07	0.56	0.45	0.07	0.01
M42Q	0.06	0.03	0.04	-0.04	0.02	0.06
M42P	nan	nan	nan	nan	nan	nan
G43G	0	0	nan	0	0	nan
G43A	nan	nan	nan	nan	nan	nan
G43V	0.15	0.08	0.07	0.21	0.04	0
G43L	0.04	0.16	0.68	0.22	0.13	0.11
G43M	0.04	0.27	0.8	0.15	0.27	0.42
G43I	nan	nan	nan	nan	nan	nan
G43F	nan	nan	nan	nan	nan	nan
G43Y	nan	nan	nan	nan	nan	nan
G43W	-0.07	0.2	0.6	0.11	0.21	0.46
G43K	0	0.11	0.98	0.16	0.11	0.09
G43R	0.1	0.14	0.32	0.14	0.16	0.21
G43H	nan	nan	nan	nan	nan	nan
G43D	nan	nan	nan	nan	nan	nan
G43E	0.04	0.16	0.73	0.18	0.16	0.17
G43S	0.34	0.18	0.04	0.85	0.15	0.01
G43T	0.26	0.23	0.16	0.04	0.24	0.81
G43C	nan	nan	nan	nan	nan	nan
G43N	nan	nan	nan	nan	nan	nan
G43Q	nan	nan	nan	nan	nan	nan
G43P	nan	nan	nan	nan	nan	nan
R44G	0.04	0.03	0.11	0.04	0.01	0.01
R44A	0.09	0.03	0.01	0.05	0.02	0.03
R44V	0	0.01	0.82	0.07	0.01	0
R44L	-0.01	0.02	0.58	0.19	0.02	0
R44M	0.03	0.03	0.19	0.08	0.02	0.01
R44I	-0.01	0.02	0.44	0.11	0.01	0
R44F	-0.01	0.04	0.8	0.09	0.01	0
R44Y	-0.01	0.03	0.64	0.1	0.02	0.01
R44W	0	0.05	0.96	0.25	0.02	0
R44K	0.03	0.03	0.11	0.01	0.02	0.51
R44R	0	0	nan	0	0	nan
R44H	0.06	0.06	0.25	0.05	0.01	0
R44D	-0.02	0.1	0.79	0.38	0.03	0
R44E	0	0.05	0.97	0.24	0.02	0
R44S	0.03	0.02	0.09	-0.01	0.01	0.1
R44T	0.04	0.03	0.1	0.04	0.01	0.01
R44C	0.02	0.01	0.08	0	0.01	0.73
R44N	0.03	0.02	0.08	-0.01	0.02	0.2
R44Q	0.05	0.04	0.11	0.07	0.02	0.01
R44P	nan	nan	nan	0.96	0.09	0
H45G	0.01	0.02	0.34	0.06	0.02	0.01
H45A	0	0.02	0.69	-0.07	0.01	0
H45V	0.06	0.03	0.03	0.17	0.02	0
H45L	0.06	0.04	0.07	0.06	0.02	0.02
H45M	0.01	0.02	0.21	0.08	0.01	0
H45I	0.07	0.03	0.02	0.22	0.02	0
H45F	0.02	0.03	0.32	0.08	0.02	0
H45Y	0.03	0.01	0.04	0.12	0.01	0
H45W	0.02	0.02	0.32	0.13	0.01	0
H45K	0.05	0.03	0.12	0.04	0.01	0.01
H45R	0.04	0.02	0.03	0.08	0.02	0
H45H	0	0	nan	0	0	nan
H45D	0	0.04	0.96	0.27	0.02	0
H45E	0.01	0.05	0.81	0.2	0.02	0
H45S	0.01	0.02	0.31	-0.02	0.02	0.07
H45T	0.02	0.02	0.09	-0.04	0.01	0.01
H45C	0.03	0.03	0.22	0.1	0.02	0.02
H45N	0.08	0.03	0.01	-0.01	0.04	0.71
H45Q	0.06	0.04	0.05	0.01	0.03	0.75
H45P	0.04	0.04	0.23	0	0.01	0.52
T46G	0.02	0.07	0.68	0.37	0.01	0
T46A	-0.02	0.05	0.52	0.36	0.02	0
T46V	0.19	0.16	0.12	0.94	0.13	0.01
T46L	nan	nan	nan	nan	nan	nan
T46M	nan	nan	nan	nan	nan	nan
T46I	nan	nan	nan	nan	nan	nan
T46F	0.08	0.09	0.2	0.31	0.13	0.02
T46Y	nan	nan	nan	nan	nan	nan
T46W	-0.16	0.2	0.29	0.11	0.21	0.43
T46K	nan	nan	nan	nan	nan	nan
T46R	0.01	0.21	0.95	0.22	0.21	0.19
T46H	nan	nan	nan	nan	nan	nan
T46D	nan	nan	nan	nan	nan	nan
T46E	nan	nan	nan	nan	nan	nan
T46S	0.06	0.02	0.01	0.03	0.02	0.09
T46T	0	0	nan	0	0	nan
T46C	0	0.04	0.85	0.15	0.02	0
T46N	0.04	0.09	0.46	0.55	0.08	0.01
T46Q	nan	nan	nan	nan	nan	nan
T46P	0.13	0.2	0.35	0.14	0.22	0.35
W47G	0.02	0.03	0.39	0.06	0.01	0.01
W47A	0	0.02	0.85	-0.02	0.01	0.06
W47V	0.03	0.02	0.07	-0.02	0.01	0.08
W47L	0.04	0.03	0.13	-0.04	0.02	0.04
W47M	0.05	0.05	0.19	-0.02	0.01	0.09
W47I	0.04	0.03	0.13	0.01	0.01	0.4
W47F	0.04	0.04	0.17	-0.02	0.01	0.03
W47Y	0.01	0.01	0.25	-0.03	0.03	0.27
W47W	0	0	nan	0	0	nan
W47K	0.03	0.03	0.22	0	0.01	0.95
W47R	0.06	0.02	0.01	0.01	0.01	0.49
W47H	0.06	0.04	0.1	0.01	0.02	0.31
W47D	-0.02	0.14	0.81	0.65	0.11	0.01
W47E	0.01	0.05	0.82	0.14	0.03	0.01
W47S	0.06	0.01	0	0.04	0.01	0
W47T	0	0.03	0.95	0.09	0.01	0
W47C	0.08	0.04	0.06	0.03	0.01	0.01
W47N	0	0.03	0.84	0.06	0.02	0.02
W47Q	0.03	0.03	0.13	-0.02	0.01	0.07
W47P	-0.02	0.13	0.81	0.51	0.12	0
E48G	0.04	0.03	0.16	0	0.01	0.94
E48A	0.03	0.01	0.05	0	0.01	0.44
E48V	0.07	0.04	0.04	0.03	0.02	0.05
E48L	0.03	0.03	0.24	-0.02	0.01	0.08
E48M	0.06	0.01	0	0.04	0.01	0
E48I	0.03	0.04	0.32	0	0.04	0.99
E48F	0.08	0.06	0.11	-0.01	0.02	0.25
E48Y	0.04	0.04	0.26	-0.02	0.02	0.08
E48W	0.01	0.02	0.56	-0.05	0.01	0.02
E48K	0.06	0.03	0.04	0.02	0.02	0.23
E48R	0.03	0.03	0.25	-0.02	0.02	0.17
E48H	0.06	0.04	0.12	0.02	0.01	0.09
E48D	0.08	0.04	0.07	0.02	0	0
E48E	0	0	nan	0	0	nan
E48S	0.06	0.03	0.03	0.02	0.03	0.3
E48T	0.04	0.03	0.08	-0.03	0.02	0.14
E48C	0.01	0.01	0.19	0.01	0.02	0.32
E48N	0.03	0.02	0.07	0	0.02	0.92
E48Q	0.02	0.02	0.12	0.01	0.02	0.28
E48P	-0.03	0.03	0.24	0.18	0.02	0
S49G	0	0.02	0.7	0.1	0.02	0.01
S49A	0.07	0.03	0.05	0.04	0.01	0
S49V	0.04	0.05	0.28	0.19	0.01	0
S49L	-0.01	0.05	0.85	0.77	0.03	0
S49M	0.01	0.06	0.67	0.64	0.04	0
S49I	0.03	0.1	0.69	0.39	0.03	0
S49F	0.02	0.09	0.75	0.38	0.06	0.01
S49Y	-0.03	0.07	0.53	0.32	0.05	0.01
S49W	nan	nan	nan	nan	nan	nan
S49K	nan	nan	nan	nan	nan	nan
S49R	nan	nan	nan	nan	nan	nan
S49H	0.02	0.03	0.4	0.14	0.02	0
S49D	-0.01	0.03	0.74	0.16	0.02	0
S49E	0.01	0.06	0.84	0.27	0.02	0
S49S	0	0	nan	0	0	nan
S49T	0.04	0.03	0.17	0.04	0.01	0.02
S49C	0.07	0.07	0.19	0.07	0.01	0
S49N	0.04	0.05	0.3	0.3	0.02	0
S49Q	nan	nan	nan	0.4	0.02	0
S49P	0.02	0.05	0.53	0.34	0.02	0
I50G	nan	nan	nan	nan	nan	nan
I50A	0	0.05	0.9	0.36	0.02	0
I50V	0.1	0.05	0.06	0.06	0.01	0
I50L	0.06	0.06	0.23	-0.03	0.01	0
I50M	0.1	0.04	0.02	0.07	0.02	0.01
I50I	0	0	nan	0	0	nan
I50F	-0.01	0.05	0.67	0.11	0.03	0.01
I50Y	nan	nan	nan	nan	nan	nan
I50W	nan	nan	nan	nan	nan	nan
I50K	nan	nan	nan	nan	nan	nan
I50R	nan	nan	nan	nan	nan	nan
I50H	nan	nan	nan	nan	nan	nan
I50D	nan	nan	nan	nan	nan	nan
I50E	nan	nan	nan	nan	nan	nan
I50S	0.31	0.1	0.01	0.9	0.07	0
I50T	0	0.03	0.83	0.17	0.02	0
I50C	0	0.03	0.99	0.07	0.03	0.03
I50N	0.17	0.19	0.21	0.79	0.1	0
I50Q	0.01	0.17	0.9	0.67	0.06	0
I50P	nan	nan	nan	nan	nan	nan
G51G	0	0	nan	0	0	nan
G51A	0.12	0.03	0	0.06	0.01	0
G51V	0.09	0.03	0.03	0.04	0.01	0.01
G51L	0.04	0.02	0.07	0.07	0.02	0.01
G51M	0.06	0.03	0.05	0.03	0.02	0.07
G51I	0.06	0.03	0.06	0.08	0.01	0.01
G51F	0.1	0.03	0.03	0.04	0.01	0.02
G51Y	0.15	0.03	0	0.05	0.02	0.01
G51W	0.06	0.03	0.06	0.05	0.02	0.03
G51K	0.09	0.04	0.01	0.05	0.02	0.04
G51R	0.05	0.03	0.09	0.06	0.01	0
G51H	0.04	0.05	0.24	-0.02	0.03	0.33
G51D	0.05	0.03	0.05	0.01	0.02	0.28
G51E	0.06	0.05	0.13	-0.01	0.02	0.45
G51S	0.06	0.03	0.04	0.05	0.02	0.01
G51T	0.03	0.04	0.25	-0.03	0.04	0.23
G51C	0.08	0.06	0.1	0.03	0.03	0.18
G51N	0.09	0.05	0.09	0.05	0.01	0.01
G51Q	0.1	0.04	0.03	0.04	0.04	0.23
G51P	0.1	0.02	0	0.05	0.01	0.03
R52G	0.06	0.04	0.08	0.01	0.03	0.56
R52A	0.12	0.03	0.01	0.02	0.01	0.05
R52V	0.09	0.02	0.01	0.02	0.01	0.07
R52L	0.08	0.04	0.03	0.02	0.02	0.22
R52M	0.08	0.03	0.03	0.04	0.01	0.01
R52I	0.05	0.02	0.03	0.02	0.02	0.2
R52F	0.13	0.03	0	0.06	0.03	0.02
R52Y	0.04	0.03	0.09	0.1	0.02	0.01
R52W	0.08	0.02	0	0.06	0.01	0.01
R52K	0.11	0.04	0.01	0.04	0.03	0.16
R52R	0	0	nan	0	0	nan
R52H	0.07	0.06	0.11	0.01	0.04	0.59
R52D	0.01	0.06	0.84	0.05	0.03	0.05
R52E	0.08	0.05	0.11	0.06	0.01	0
R52S	0.1	0.04	0.02	0	0.03	0.79
R52T	0.07	0.01	0	0.04	0.01	0.01
R52C	0.03	0.03	0.1	-0.05	0.03	0.04
R52N	0.07	0.03	0.02	0.03	0.02	0.13
R52Q	0.03	0.02	0.08	0.01	0.03	0.47
R52P	0.02	0.01	0.1	-0.01	0	0.03
P53G	0.13	0.05	0.03	0.03	0.03	0.14
P53A	0.08	0.06	0.09	0.02	0.03	0.28
P53V	0.13	0.02	0	0.06	0.02	0.02
P53L	0.1	0.03	0.01	0.01	0.02	0.42
P53M	0.13	0.03	0.01	0.07	0.01	0
P53I	0.12	0.02	0	0.07	0.01	0
P53F	0.11	0.06	0.05	0.02	0.03	0.35
P53Y	0.06	0.07	0.24	0	0.03	0.92
P53W	0.12	0.03	0.01	0.02	0.02	0.1
P53K	0.09	0.04	0.01	0.01	0.03	0.46
P53R	0.08	0.01	0	0.03	0.01	0.02
P53H	0.1	0.07	0.1	0	0.03	0.85
P53D	0.08	0.04	0.03	0.01	0.03	0.75
P53E	0.08	0.03	0.01	0.04	0.03	0.1
P53S	0.09	0.05	0.07	0	0.01	0.74
P53T	0.1	0.04	0.01	0.04	0.03	0.11
P53C	0.07	0.04	0.07	0.02	0.01	0.04
P53N	0.07	0.03	0.04	0	0.02	0.77
P53Q	0.06	0.05	0.12	0.01	0.04	0.59
P53P	0	0	nan	0	0	nan
L54G	nan	nan	nan	nan	nan	nan
L54A	0.01	0.09	0.84	0.68	0.06	0
L54V	0.05	0.07	0.29	0.27	0.01	0
L54L	0	0	nan	0	0	nan
L54M	0.02	0.03	0.33	-0.01	0.03	0.77
L54I	0.01	0.07	0.83	0.31	0.07	0
L54F	0.04	0.06	0.37	0.1	0.03	0
L54Y	nan	nan	nan	nan	nan	nan
L54W	nan	nan	nan	nan	nan	nan
L54K	nan	nan	nan	nan	nan	nan
L54R	nan	nan	nan	nan	nan	nan
L54H	nan	nan	nan	nan	nan	nan
L54D	nan	nan	nan	nan	nan	nan
L54E	-0.05	0.36	0.82	0.26	0.35	0.28
L54S	0.03	0.13	0.74	0.87	0.12	0.01
L54T	0.04	0.12	0.6	0.76	0.1	0.01
L54C	0.03	0.09	0.65	0.15	0.03	0.01
L54N	nan	nan	nan	nan	nan	nan
L54Q	0.06	0.16	0.58	0.89	0.12	0
L54P	0.09	0.14	0.3	0.79	0.1	0
P55G	0.06	0.03	0.03	0.04	0.02	0.08
P55A	0.05	0.01	0.01	0.05	0.01	0.01
P55V	0.08	0.03	0.04	0.05	0.01	0
P55L	0.08	0.02	0.01	0.04	0.01	0.01
P55M	0.04	0.02	0.02	0.03	0.01	0.04
P55I	0.08	0.02	0	0.05	0.03	0.08
P55F	0.07	0.02	0.01	0	0.01	0.95
P55Y	0.04	0.02	0.08	0.03	0.02	0.17
P55W	0.06	0.02	0.01	0.05	0.01	0
P55K	0.08	0.02	0	0.06	0.01	0
P55R	0.07	0.03	0.02	0.04	0.02	0.02
P55H	0.07	0.03	0.04	-0.03	0.02	0.03
P55D	0.06	0.01	0	0.06	0.01	0
P55E	0.1	0.03	0	0.06	0.03	0.02
P55S	0.08	0.02	0.01	0.04	0.02	0.07
P55T	0.1	0.02	0.01	0.01	0.02	0.56
P55C	0.11	0.09	0.1	-0.01	0.05	0.8
P55N	0.08	0.02	0	0.05	0.01	0.01
P55Q	0.06	0.01	0	0.07	0.01	0
P55P	0	0	nan	0	0	nan
G56G	0	0	nan	0	0	nan
G56A	0.07	0.02	0.01	0.01	0.03	0.73
G56V	0.05	0.04	0.1	0.04	0.02	0.06
G56L	0.12	0.03	0.01	0.07	0.01	0
G56M	0.01	0.02	0.64	0.02	0.01	0.01
G56I	0.08	0.09	0.26	0.03	0.04	0.31
G56F	0.11	0.01	0	0.08	0.01	0.01
G56Y	0.13	0.03	0.01	0.06	0.01	0
G56W	-0.07	0.03	0.02	0.09	0.02	0
G56K	0.09	0.04	0.02	0.06	0.04	0.04
G56R	0.08	0.05	0.07	0.06	0.01	0.01
G56H	0.11	0.04	0.02	0.08	0.03	0.02
G56D	0.24	0.07	0.02	-0.01	0.03	0.42
G56E	0.1	0.04	0.04	0.02	0.02	0.16
G56S	0.14	0.06	0.06	0.02	0.03	0.29
G56T	0	0.03	0.99	0.05	0.03	0.08
G56C	0.06	0.02	0.02	0.07	0.02	0.01
G56N	0.1	0.03	0.01	0.03	0.03	0.13
G56Q	0.06	0.03	0.03	0.08	0.01	0.01
G56P	0.15	0.19	0.3	0.92	0.04	0
R57G	nan	nan	nan	nan	nan	nan
R57A	nan	nan	nan	nan	nan	nan
R57V	nan	nan	nan	nan	nan	nan
R57L	nan	nan	nan	nan	nan	nan
R57M	nan	nan	nan	nan	nan	nan
R57I	nan	nan	nan	nan	nan	nan
R57F	nan	nan	nan	nan	nan	nan
R57Y	nan	nan	nan	nan	nan	nan
R57W	nan	nan	nan	nan	nan	nan
R57K	0.01	0.29	0.94	0.78	0.26	0.04
R57R	0	0	nan	0	0	nan
R57H	0.07	0.1	0.37	0.65	0.12	0
R57D	nan	nan	nan	nan	nan	nan
R57E	nan	nan	nan	nan	nan	nan
R57S	nan	nan	nan	nan	nan	nan
R57T	nan	nan	nan	nan	nan	nan
R57C	nan	nan	nan	nan	nan	nan
R57N	nan	nan	nan	nan	nan	nan
R57Q	nan	nan	nan	nan	nan	nan
R57P	nan	nan	nan	nan	nan	nan
K58G	0.08	0.02	0	0.04	0.01	0.03
K58A	0.05	0.02	0.02	0.05	0.02	0.01
K58V	0.06	0.01	0	0.04	0.01	0.01
K58L	0.06	0.02	0.01	0.03	0.01	0.04
K58M	0.07	0.05	0.12	0.04	0.01	0.01
K58I	0.12	0.03	0.01	0.11	0.02	0.01
K58F	0.09	0.03	0.02	0.05	0.01	0.02
K58Y	0.09	0.03	0.01	0.09	0.02	0
K58W	0.07	0.03	0.02	0.04	0.01	0.01
K58K	0	0	nan	0	0	nan
K58R	0.04	0.03	0.1	0.02	0.02	0.2
K58H	0.12	0.02	0.01	0.03	0	0
K58D	0.01	0.02	0.28	0.04	0.02	0.04
K58E	0.06	0.02	0.01	0.03	0.02	0.12
K58S	0.08	0.03	0.02	0.05	0.01	0.01
K58T	-0.03	0.02	0.1	0	0.02	0.91
K58C	0	0.02	0.74	0.05	0.01	0
K58N	0.05	0.07	0.31	0.04	0	0
K58Q	0.06	0.02	0.01	-0.01	0.03	0.41
K58P	0.1	0.05	0.06	-0.02	0.02	0.12
N59G	0.04	0.01	0.01	0.03	0.01	0.01
N59A	0.05	0.03	0.06	0.04	0.01	0.01
N59V	0.01	0.01	0.21	-0.02	0	0.02
N59L	0.03	0.04	0.27	0.07	0.01	0
N59M	0.04	0.03	0.19	0.08	0.02	0.01
N59I	0.01	0.05	0.71	0.02	0.04	0.38
N59F	0.01	0.04	0.77	0.11	0.02	0
N59Y	0.06	0.09	0.29	0.38	0.08	0.01
N59W	0.02	0.04	0.49	0.1	0.01	0
N59K	0.02	0.04	0.5	0.12	0.02	0
N59R	0.03	0.05	0.34	0.24	0.02	0
N59H	0.4	0.1	0.02	0.08	0.01	0
N59D	0.01	0.02	0.25	0.06	0.03	0.04
N59E	0.07	0.02	0.02	0.01	0.01	0.04
N59S	0.05	0.01	0	0.03	0.01	0
N59T	0.03	0.04	0.24	0.05	0.02	0.02
N59C	0.06	0.05	0.12	0.05	0.03	0.04
N59N	0	0	nan	0	0	nan
N59Q	0.07	0.04	0.06	0.09	0.03	0.01
N59P	0.08	0.05	0.08	0.05	0.03	0.09
I60G	-0.03	0.09	0.58	0.53	0.05	0
I60A	0.07	0.02	0	0.03	0.01	0.01
I60V	0.05	0.03	0.03	0.02	0.02	0.29
I60L	0.01	0	0.05	-0.01	0	0.06
I60M	0.04	0.05	0.32	-0.01	0.01	0.06
I60I	0	0	nan	0	0	nan
I60F	0.06	0.04	0.09	-0.02	0.01	0.04
I60Y	0	0.02	0.97	-0.04	0.02	0.04
I60W	0	0.02	0.93	0.07	0.01	0
I60K	0.01	0.07	0.89	0.33	0.02	0
I60R	-0.03	0.11	0.7	0.52	0.04	0
I60H	0.11	0.06	0.04	0.09	0.04	0.04
I60D	nan	nan	nan	nan	nan	nan
I60E	-0.08	0.15	0.39	0.75	0.08	0
I60S	0	0.02	0.79	0.13	0.02	0
I60T	0.09	0.01	0	0.04	0.01	0.01
I60C	0.11	0.06	0.07	-0.04	0.02	0.05
I60N	0.04	0.06	0.37	0.1	0.04	0.01
I60Q	0.01	0.04	0.62	0.16	0.02	0
I60P	0.01	0.08	0.82	-0.04	0.13	0.67
I61G	0.03	0.03	0.24	0.1	0.01	0
I61A	0.04	0.04	0.17	0.05	0.02	0.05
I61V	0.08	0.05	0.08	0.07	0.02	0.01
I61L	0.06	0.04	0.12	-0.01	0.01	0.38
I61M	0.08	0.05	0.09	-0.03	0.03	0.16
I61I	0	0	nan	0	0	nan
I61F	0.03	0.07	0.49	0.26	0.02	0
I61Y	0.03	0.09	0.65	0.19	0.03	0
I61W	-0.07	0.09	0.31	0.7	0.01	0
I61K	0	0.15	0.99	0.77	0.07	0
I61R	-0.01	0.1	0.82	0.5	0.02	0
I61H	-0.17	0.25	0.31	0.8	0.14	0.01
I61D	nan	nan	nan	nan	nan	nan
I61E	-0.1	0.34	0.65	0.51	0.3	0.1
I61S	0.04	0.05	0.27	0.2	0.02	0
I61T	0.06	0.06	0.16	0.13	0.02	0
I61C	0.04	0.04	0.15	-0.01	0.04	0.83
I61N	0.05	0.07	0.3	0.31	0.03	0
I61Q	-0.06	0.22	0.7	0.58	0.03	0
I61P	-0.06	0.1	0.4	0.92	0.02	0
L62G	0.07	0.19	0.54	0.8	0.16	0.01
L62A	0.04	0.04	0.17	0.02	0.02	0.18
L62V	0.06	0.06	0.2	-0.04	0.01	0.03
L62L	0	0	nan	0	0	nan
L62M	0.11	0.03	0	0.1	0.02	0.01
L62I	0.01	0.02	0.29	-0.02	0.01	0.05
L62F	0.09	0.03	0.02	0.07	0.02	0
L62Y	-0.02	0.06	0.61	0.2	0.04	0.01
L62W	0.11	0.07	0.12	0.05	0.03	0.05
L62K	-0.02	0.07	0.64	0.28	0.02	0
L62R	-0.09	0.14	0.31	0.68	0.11	0.01
L62H	-0.03	0.02	0.09	0.2	0.01	0
L62D	nan	nan	nan	nan	nan	nan
L62E	0	0.14	0.96	0.63	0.01	0
L62S	0	0.06	0.96	0.25	0.04	0.01
L62T	0.09	0.07	0.17	-0.05	0.02	0.04
L62C	0.09	0.08	0.2	-0.02	0.01	0.1
L62N	-0.04	0.11	0.6	0.5	0.06	0
L62Q	0.04	0.05	0.25	0.11	0.02	0.01
L62P	-0.1	0.09	0.17	0.54	0.05	0
S63G	0.04	0.04	0.14	0	0.03	0.92
S63A	0.05	0.03	0.05	0.01	0.03	0.44
S63V	0.07	0.02	0	0.06	0.02	0.01
S63L	0.01	0.02	0.42	0.09	0.02	0.01
S63M	0.03	0.04	0.25	0.07	0.02	0.01
S63I	0.02	0.01	0.03	0.06	0.02	0.03
S63F	0	0.05	0.9	0.16	0.02	0
S63Y	0.02	0.03	0.33	0.16	0.02	0
S63W	0.03	0.04	0.24	0.11	0.02	0
S63K	0.09	0.04	0.05	0.1	0.02	0.01
S63R	0.07	0.05	0.15	0.07	0.01	0
S63H	0.01	0.03	0.63	0.11	0.02	0.01
S63D	nan	nan	nan	nan	nan	nan
S63E	-0.1	0.09	0.12	0.71	0.07	0
S63S	0	0	nan	0	0	nan
S63T	0.08	0.05	0.07	0	0.03	0.92
S63C	0.09	0.04	0.03	0.06	0.01	0
S63N	0.02	0.02	0.34	0.18	0.02	0
S63Q	0.11	0.02	0	0.08	0.01	0
S63P	0	0.16	0.97	0.18	0.18	0.19
S64G	0.04	0.03	0.09	0	0.02	0.75
S64A	0.04	0.03	0.16	-0.02	0.04	0.3
S64V	0.06	0.04	0.08	0.02	0.01	0.03
S64L	0.04	0.03	0.14	0	0.01	0.6
S64M	0.04	0.03	0.08	0	0.02	0.83
S64I	0.02	0.05	0.53	0	0.04	0.91
S64F	0.02	0.03	0.29	-0.02	0.03	0.24
S64Y	0.09	0.04	0.02	0.04	0.03	0.11
S64W	0.07	0.01	0	0.05	0.01	0
S64K	0.03	0.02	0.08	-0.01	0.01	0.11
S64R	0.03	0.02	0.13	0	0.01	0.48
S64H	0.05	0.01	0	0.03	0.02	0.07
S64D	-0.02	0.02	0.29	0.09	0.01	0
S64E	0.1	0.03	0.01	0.05	0.01	0.01
S64S	0	0	nan	0	0	nan
S64T	0.08	0.02	0.01	0.07	0.01	0
S64C	0.01	0.01	0.22	-0.02	0.02	0.28
S64N	0.11	0.06	0.07	-0.07	0.02	0.03
S64Q	0.04	0.02	0.06	-0.04	0.01	0
S64P	-0.04	0.06	0.28	0.28	0.04	0
Q65G	0.06	0.05	0.13	0.09	0.02	0
Q65A	0.09	0.05	0.06	0.02	0.02	0.13
Q65V	0.05	0.03	0.05	0.01	0.02	0.6
Q65L	0.09	0.04	0.02	0.06	0.02	0.04
Q65M	0.09	0.03	0.01	0.05	0.03	0.03
Q65I	0.15	0.06	0.01	0.03	0.03	0.24
Q65F	0.13	0.05	0.02	0.05	0.02	0.03
Q65Y	0.1	0.04	0.04	0.03	0.02	0.06
Q65W	0.05	0.03	0.07	0	0.03	0.83
Q65K	0.09	0.02	0.01	0.06	0.01	0
Q65R	0.06	0.03	0.02	0.02	0.02	0.25
Q65H	0.06	0.03	0.04	0.03	0.02	0.1
Q65D	0.05	0.03	0.08	0.06	0.03	0.08
Q65E	0.05	0.03	0.05	0.01	0.03	0.44
Q65S	0.05	0.03	0.04	0.07	0.02	0.02
Q65T	0.12	0.04	0.03	0.07	0.02	0.02
Q65C	0.11	0.07	0.05	0.14	0.04	0.03
Q65N	0.08	0.01	0	0.07	0.01	0
Q65Q	0	0	nan	0	0	nan
Q65P	0	0.06	0.91	0.19	0.02	0
P66G	0.06	0.03	0.02	0.04	0.02	0.05
P66A	0.07	0.01	0	0.03	0.03	0.16
P66V	0.05	0.03	0.04	0.02	0.02	0.25
P66L	0.07	0.04	0.04	0.01	0.03	0.59
P66M	0.11	0.03	0.01	0.07	0.02	0.01
P66I	0.08	0.06	0.07	0.04	0.04	0.21
P66F	nan	nan	nan	0	0.08	0.99
P66Y	0.13	0.06	0.02	-0.04	0.04	0.26
P66W	0.09	0.04	0.03	0.02	0.04	0.46
P66K	0.09	0.04	0.02	0.05	0.03	0.11
P66R	0.11	0.06	0.07	0.03	0.01	0.02
P66H	0.03	0.01	0.01	0.06	0.01	0
P66D	-0.02	0.09	0.77	0.01	0.09	0.88
P66E	0.07	0.04	0.03	0.01	0.03	0.57
P66S	0.08	0.05	0.04	0.01	0.04	0.8
P66T	0.09	0.05	0.08	0.01	0.04	0.86
P66C	nan	nan	nan	-0.14	0.04	0.01
P66N	-0.07	0.03	0.04	0.01	0.05	0.75
P66Q	0.04	0.03	0.17	0.05	0.03	0.1
P66P	0	0	nan	0	0	nan
G67G	0	0	nan	0	0	nan
G67A	0.04	0.02	0.07	0.04	0.02	0.09
G67V	0.07	0.03	0.02	0.03	0.02	0.13
G67L	0.02	0.02	0.24	-0.01	0.02	0.43
G67M	0.04	0.04	0.14	0.01	0.03	0.52
G67I	0.13	0.04	0.01	0.07	0.03	0.03
G67F	0.07	0.15	0.49	0.08	0.06	0.11
G67Y	-0.01	0.02	0.43	0.01	0.04	0.6
G67W	0.02	0.02	0.33	0.05	0.03	0.03
G67K	0.07	0.02	0.01	0.05	0.02	0.01
G67R	0.06	0.05	0.16	0.07	0.02	0.01
G67H	-0.01	0.02	0.4	0.06	0.02	0.01
G67D	0.01	0.01	0.34	-0.02	0.01	0.05
G67E	0.05	0.04	0.16	0.01	0.01	0.22
G67S	0.1	0.04	0.03	0.02	0.02	0.24
G67T	0.03	0.02	0.15	-0.04	0.01	0.02
G67C	-0.15	0.02	0	-0.04	0.01	0
G67N	0.06	0.03	0.02	0.01	0.02	0.5
G67Q	-0.01	0.04	0.72	0.03	0.04	0.3
G67P	0.06	0.03	0.04	-0.01	0.03	0.58
T68G	0.04	0.03	0.1	0	0.02	1
T68A	0.07	0.03	0.01	0.01	0.02	0.57
T68V	0.07	0.04	0.05	0.03	0.02	0.12
T68L	0.08	0.03	0.02	0.04	0.02	0.05
T68M	0.15	0.04	0.02	0.07	0.01	0.01
T68I	0.05	0.02	0.03	0.04	0.03	0.11
T68F	0.07	0.04	0.04	0.03	0.03	0.19
T68Y	0.13	0.05	0.02	0.05	0.06	0.25
T68W	0.03	0.02	0.16	0.02	0.02	0.18
T68K	0.1	0.02	0.01	0.05	0.02	0.06
T68R	0.1	0.02	0	0.05	0.01	0
T68H	0.1	0.06	0.05	0	0.02	0.75
T68D	0	0.02	0.93	-0.01	0.02	0.67
T68E	0.05	0.03	0.04	0.02	0.02	0.17
T68S	0.05	0.04	0.09	0.01	0.03	0.63
T68T	0	0	nan	0	0	nan
T68C	0.01	0.02	0.32	-0.01	0.02	0.36
T68N	0.05	0.03	0.04	0	0.03	0.77
T68Q	0.08	0.04	0.04	0.03	0.03	0.12
T68P	0.04	0.03	0.19	-0.01	0.01	0.02
D69G	0.05	0.03	0.04	0.04	0.02	0.11
D69A	0.1	0.04	0.02	0.06	0.02	0
D69V	0.12	0.03	0.01	0.06	0.02	0.01
D69L	0.07	0.06	0.13	0.04	0.02	0.07
D69M	0.06	0.02	0.01	0.06	0.02	0.01
D69I	0.1	0.04	0.03	0.04	0.01	0.01
D69F	0.11	0.03	0.02	0.02	0.03	0.25
D69Y	0.06	0.04	0.1	0.05	0.04	0.15
D69W	0.09	0.04	0.02	0.03	0.02	0.09
D69K	0.1	0.04	0.02	0.07	0.02	0.03
D69R	0.05	0.02	0.04	0.02	0.03	0.26
D69H	0.05	0.02	0.07	0.06	0.02	0.03
D69D	0	0	nan	0	0	nan
D69E	0.12	0.05	0.04	0.05	0.01	0
D69S	0.06	0.04	0.07	0.01	0.04	0.72
D69T	0.08	0.03	0.02	0.03	0.01	0.01
D69C	-0.07	0.01	0.01	0.02	0.02	0.12
D69N	0.04	0.03	0.09	0.06	0.01	0.02
D69Q	0.09	0.05	0.03	0.04	0.04	0.18
D69P	0.06	0.03	0.03	0.04	0.03	0.1
D70G	0.1	0.02	0.02	0.05	0	0
D70A	0.03	0.02	0.09	-0.02	0.01	0
D70V	0.07	0.04	0.04	0.04	0.03	0.18
D70L	0.09	0.03	0.02	0.05	0.02	0.03
D70M	0.09	0.02	0	0.06	0.02	0.02
D70I	0.08	0.03	0.03	0.05	0.03	0.08
D70F	0.07	0.03	0.02	0.06	0.03	0.04
D70Y	-0.05	0.02	0.02	0.03	0.02	0.05
D70W	0.05	0.02	0.01	0.03	0.01	0.03
D70K	0.09	0.03	0.01	0.05	0.01	0.01
D70R	0.05	0.03	0.04	0.02	0.02	0.06
D70H	0.04	0.04	0.22	0	0.01	0.61
D70D	0	0	nan	0	0	nan
D70E	0.09	0.04	0.02	0.03	0.02	0.15
D70S	0.07	0.05	0.11	0	0.02	0.85
D70T	0.02	0.01	0.03	-0.02	0.01	0.07
D70C	0.06	0.03	0.02	0.01	0.02	0.39
D70N	0.04	0.04	0.15	0	0.03	0.92
D70Q	0.13	0.04	0.01	0.03	0.02	0.16
D70P	0.02	0.02	0.15	-0.02	0.01	0.04
R71G	0.06	0.03	0.02	0.02	0.02	0.22
R71A	0.04	0.03	0.12	0.04	0.02	0.06
R71V	0.05	0.02	0.04	0.05	0.02	0.03
R71L	0.15	0.03	0.01	0.1	0.01	0
R71M	0.04	0.03	0.12	0.05	0.02	0.04
R71I	0.1	0.03	0.01	0.03	0.03	0.18
R71F	0.06	0.02	0.02	0.05	0.01	0
R71Y	0.1	0.09	0.13	-0.02	0.06	0.59
R71W	0.12	0.03	0.01	0.09	0.03	0.02
R71K	0.07	0.02	0.02	0.05	0.01	0
R71R	0	0	nan	0	0	nan
R71H	0.01	0.05	0.69	0	0.05	1
R71D	0.07	0.02	0.01	0.04	0.03	0.11
R71E	0.1	0.05	0.02	0.04	0.04	0.13
R71S	0.06	0.04	0.07	0	0.04	0.93
R71T	0.08	0.04	0.02	0	0.03	0.9
R71C	0.05	0.04	0.15	0.02	0.04	0.49
R71N	0.1	0.06	0.06	0.05	0.03	0.09
R71Q	0.02	0.02	0.16	-0.03	0.01	0.06
R71P	0.05	0.03	0.02	0.02	0.02	0.15
V72G	0.05	0.03	0.05	0	0.01	0.87
V72A	0.1	0.06	0.06	0.06	0.05	0.17
V72V	0	0	nan	0	0	nan
V72L	0.06	0.02	0.02	0.02	0.02	0.25
V72M	0.14	0.07	0.04	0.03	0.04	0.29
V72I	0.03	0.01	0.04	-0.02	0.02	0.27
V72F	0.06	0.04	0.07	-0.01	0.02	0.53
V72Y	0.02	0.03	0.39	0.02	0.02	0.2
V72W	0.08	0.05	0.1	-0.04	0.02	0.05
V72K	0.04	0.04	0.18	0.07	0.01	0.01
V72R	0.09	0.06	0.09	0.06	0.01	0.01
V72H	0.11	0.07	0.13	-0.06	0.04	0.13
V72D	0.02	0.09	0.68	0.03	0.01	0.03
V72E	0.04	0.01	0.01	0.06	0.01	0
V72S	0.01	0.03	0.76	0.01	0.03	0.58
V72T	0.07	0.07	0.19	-0.01	0.02	0.44
V72C	0.13	0.03	0	0.06	0.03	0.02
V72N	0.07	0.02	0.01	0.01	0.03	0.68
V72Q	0.11	0.03	0.01	0.02	0.01	0.07
V72P	0.07	0.06	0.18	-0.04	0.06	0.35
T73G	0.08	0.03	0.03	0.02	0.01	0.07
T73A	0.05	0.03	0.05	0.02	0.03	0.35
T73V	0.11	0.03	0.02	0.06	0.01	0
T73L	0.06	0.03	0.06	0.02	0.02	0.15
T73M	0.05	0.05	0.26	0.06	0.06	0.17
T73I	0.15	0.02	0	0.04	0.01	0.01
T73F	0.13	0.03	0	-0.01	0.02	0.42
T73Y	0.1	0.07	0.08	0.01	0.04	0.6
T73W	0.07	0.04	0.05	0.05	0.04	0.15
T73K	0.1	0.02	0	0.05	0.02	0.02
T73R	0.05	0.02	0.01	0.02	0.02	0.17
T73H	0.18	0.08	0.05	0.04	0.01	0.02
T73D	0.23	0.08	0.04	0.04	0.01	0.01
T73E	0.11	0.02	0	0.05	0.03	0.09
T73S	0.01	0.02	0.49	0.01	0.03	0.54
T73T	0	0	nan	0	0	nan
T73C	-0.36	0.07	0.01	0.04	0.06	0.29
T73N	0.05	0.04	0.15	0.06	0.02	0.02
T73Q	0.05	0.03	0.06	0.01	0.06	0.75
T73P	0.09	0.03	0.03	0.04	0.01	0.01
W74G	0.02	0.03	0.33	0.08	0.02	0.01
W74A	0.06	0.02	0.04	0.02	0	0
W74V	0.06	0.03	0.05	0.03	0.03	0.18
W74L	0.05	0.03	0.04	0.02	0.03	0.37
W74M	0.12	0.06	0.07	0.01	0.01	0.17
W74I	0.06	0.01	0.01	0	0.06	0.93
W74F	0.13	0.01	0	0.16	0.02	0
W74Y	0.06	0.05	0.11	0.07	0.05	0.1
W74W	0	0	nan	0	0	nan
W74K	0.07	0.04	0.06	0.11	0.02	0
W74R	0.04	0.03	0.12	0.07	0.01	0.01
W74H	nan	nan	nan	0.12	0.1	0.14
W74D	-0.04	0.03	0.17	0.1	0.01	0
W74E	0.02	0.01	0.03	0.06	0.02	0.01
W74S	0.02	0.01	0.09	0.12	0.06	0.08
W74T	0.07	0.03	0.02	0.05	0.02	0.07
W74C	-0.07	0.1	0.32	-0.23	0.11	0.03
W74N	0.09	0.04	0.04	0.01	0.04	0.7
W74Q	0.09	0.04	0.05	0.07	0.01	0
W74P	0.19	0.07	0.04	0.09	0.01	0
V75G	0.09	0.05	0.04	0.09	0.03	0.03
V75A	0.03	0.03	0.26	0.06	0.02	0.02
V75V	0	0	nan	0	0	nan
V75L	0.03	0.04	0.31	-0.01	0.01	0.05
V75M	0.04	0.05	0.19	-0.02	0.04	0.51
V75I	-0.03	0.03	0.3	-0.01	0.03	0.74
V75F	0.08	0.02	0.01	0.07	0.01	0
V75Y	0.07	0.02	0.01	0.06	0.02	0.01
V75W	0.08	0.01	0	0.03	0.01	0
V75K	0.11	0.03	0	0.06	0.02	0.01
V75R	0.1	0.05	0.04	0.02	0.03	0.42
V75H	0.1	0.03	0.01	0.07	0.02	0.01
V75D	0.02	0.04	0.53	0.15	0.01	0
V75E	0.07	0.02	0.02	0.06	0.01	0
V75S	0.08	0.03	0.01	0.04	0.02	0.08
V75T	0.07	0.02	0.01	0	0.02	0.85
V75C	0.05	0.04	0.15	0.05	0.01	0
V75N	0.08	0.04	0.06	0.07	0.01	0
V75Q	0.09	0.02	0.02	0.06	0.01	0
V75P	0.04	0.07	0.46	0.05	0	0
K76G	0.09	0.03	0.01	0.04	0.02	0.06
K76A	0.07	0.03	0.03	0.03	0.03	0.2
K76V	0.04	0.02	0.06	0	0	0.57
K76L	0.04	0.04	0.17	-0.01	0.02	0.28
K76M	0.05	0.06	0.23	0.01	0.04	0.65
K76I	0.08	0.04	0.06	-0.01	0.02	0.54
K76F	0.08	0.05	0.07	0.04	0.04	0.19
K76Y	0.07	0.05	0.13	0.01	0.04	0.78
K76W	0.05	0.04	0.12	-0.01	0.02	0.51
K76K	0	0	nan	0	0	nan
K76R	0.09	0.03	0.03	0.03	0.01	0.02
K76H	0.08	0.02	0	0.04	0.01	0.03
K76D	0.11	0.02	0	0.06	0.02	0.01
K76E	0.06	0.04	0.11	0	0.01	0.96
K76S	0.07	0.02	0	0.05	0.01	0
K76T	0.1	0.04	0.03	0.05	0.01	0
K76C	0.04	0.04	0.2	0	0.02	1
K76N	0.12	0.05	0.01	0.03	0.03	0.18
K76Q	0.08	0.01	0	0.03	0.01	0
K76P	0.03	0.02	0.12	0.01	0.01	0.07
S77G	0.09	0.03	0.02	0.06	0.01	0
S77A	0.04	0.03	0.06	0.02	0.02	0.22
S77V	0.02	0.01	0.08	0.01	0.02	0.63
S77L	0.03	0.03	0.22	-0.04	0.02	0.06
S77M	0.05	0.04	0.12	0.01	0.02	0.46
S77I	0.08	0.07	0.18	-0.02	0.01	0.06
S77F	0.02	0.03	0.37	-0.02	0.01	0.03
S77Y	0.08	0.06	0.12	0	0.03	0.88
S77W	0.04	0.04	0.14	0.01	0.03	0.62
S77K	0.03	0.03	0.15	-0.03	0.02	0.11
S77R	0.04	0.04	0.22	-0.01	0.02	0.3
S77H	0.06	0.04	0.1	0	0.01	0.55
S77D	0.05	0.03	0.08	0.01	0.02	0.28
S77E	0.03	0.03	0.23	-0.02	0.01	0.01
S77S	0	0	nan	0	0	nan
S77T	0.03	0.04	0.23	-0.04	0.02	0.06
S77C	0.08	0.07	0.11	0	0.07	0.96
S77N	0.01	0.02	0.52	-0.03	0.02	0.11
S77Q	0.06	0.04	0.1	-0.01	0.03	0.57
S77P	0.13	0.1	0.13	0.63	0.05	0
V78G	0.04	0.04	0.22	-0.01	0.01	0.15
V78A	0.05	0.05	0.19	-0.01	0.01	0.14
V78V	0	0	nan	0	0	nan
V78L	0.04	0.03	0.1	0.06	0.02	0.02
V78M	0.06	0.03	0.06	0.01	0.02	0.3
V78I	0.09	0.02	0.02	0.1	0.02	0.01
V78F	0.04	0.02	0.06	0.02	0.03	0.34
V78Y	0.07	0.04	0.07	0.06	0.02	0.03
V78W	0.03	0.02	0.05	0	0.02	0.9
V78K	-0.04	0.04	0.23	0.01	0.02	0.66
V78R	0.06	0.02	0.04	0.02	0.01	0.08
V78H	0.03	0.02	0.12	-0.01	0.02	0.5
V78D	0.05	0.04	0.16	-0.01	0.02	0.33
V78E	0.06	0.04	0.07	-0.01	0.04	0.73
V78S	0.01	0.01	0.26	0	0.01	0.78
V78T	0.08	0.04	0.1	0	0.01	0.46
V78C	nan	nan	nan	nan	nan	nan
V78N	0.04	0.04	0.22	-0.01	0.01	0.21
V78Q	0.03	0.03	0.17	-0.01	0.02	0.49
V78P	0.04	0.03	0.15	-0.01	0.03	0.46
D79G	0.06	0.03	0.06	0.03	0.03	0.22
D79A	0.03	0.03	0.23	0.05	0.03	0.08
D79V	0.11	0.03	0	0.06	0.02	0.02
D79L	0.06	0.02	0.01	0.01	0.02	0.22
D79M	0.18	0.09	0.04	0.06	0.04	0.07
D79I	0.07	0.02	0	0.04	0.02	0.04
D79F	0.1	0.02	0	0.06	0.02	0.01
D79Y	0.04	0.02	0.07	0.04	0.02	0.07
D79W	0.1	0.04	0.04	0.04	0	0
D79K	0.13	0.04	0.02	0.05	0.01	0.01
D79R	0.07	0.03	0.02	0.05	0.01	0.01
D79H	0	0.03	0.85	0.03	0.01	0.01
D79D	0	0	nan	0	0	nan
D79E	0.15	0.02	0	0.05	0.02	0.03
D79S	0.1	0.01	0.01	0.04	0.01	0
D79T	0.06	0.03	0.04	0.04	0.03	0.1
D79C	-0.04	0.01	0.01	-0.03	0.02	0.14
D79N	0.11	0.06	0.05	0.05	0.03	0.09
D79Q	0.09	0.02	0	0.07	0.02	0.01
D79P	0.08	0.02	0.02	0.04	0.01	0
E80G	0.1	0.04	0.03	0.03	0.01	0.03
E80A	0.13	0.05	0.02	0.07	0.03	0.05
E80V	0.05	0.03	0.08	0.04	0.03	0.12
E80L	0.05	0.02	0.05	0.06	0.02	0.04
E80M	0.09	0.02	0.01	0.05	0.02	0.04
E80I	0.09	0.02	0	0.09	0.01	0
E80F	0.12	0.05	0.02	0.03	0.04	0.3
E80Y	0.06	0.03	0.03	0.03	0.03	0.15
E80W	0.11	0.03	0.01	0.06	0.02	0.02
E80K	0.07	0.02	0.01	0.06	0.02	0.02
E80R	0.08	0.01	0	0.06	0.01	0
E80H	nan	nan	nan	0.06	0.05	0.11
E80D	0.03	0.09	0.62	-0.03	0.02	0.13
E80E	0	0	nan	0	0	nan
E80S	0.06	0.03	0.07	0.05	0.03	0.1
E80T	0.06	0.02	0.01	0.02	0.01	0.1
E80C	0.04	0.05	0.24	0.01	0.02	0.41
E80N	0.09	0.03	0.01	0.05	0.07	0.3
E80Q	0.15	0.04	0.02	0.05	0.02	0.01
E80P	0.09	0.02	0.02	0.04	0.01	0
A81G	0.03	0.02	0.14	-0.02	0.03	0.25
A81A	0	0	nan	0	0	nan
A81V	0.03	0.02	0.04	-0.03	0.02	0.03
A81L	0.04	0.02	0.06	0	0.02	0.94
A81M	0.05	0.04	0.11	0.01	0.03	0.68
A81I	0.01	0.01	0.23	-0.04	0.01	0.01
A81F	-0.03	0.06	0.4	0.23	0.05	0.01
A81Y	-0.02	0.08	0.67	0.24	0.08	0.03
A81W	0.04	0.13	0.63	0.47	0.13	0.02
A81K	nan	nan	nan	0.44	0.04	0
A81R	nan	nan	nan	0.74	0.18	0.02
A81H	0	0.23	0.99	0.76	0.23	0.03
A81D	0.08	0.25	0.62	0.38	0.11	0.02
A81E	nan	nan	nan	nan	nan	nan
A81S	0.03	0.01	0.04	0.04	0.03	0.08
A81T	0.01	0.01	0.17	-0.01	0.01	0.22
A81C	-0.01	0.03	0.53	-0.11	0.03	0.01
A81N	-0.1	0.25	0.56	0.52	0.25	0.06
A81Q	nan	nan	nan	0.72	0.21	0.03
A81P	0.06	0.22	0.68	0.82	0.22	0.02
I82G	0.02	0.01	0.02	0.03	0.01	0
I82A	0.04	0.02	0.05	-0.01	0.02	0.62
I82V	0.03	0.01	0	0	0	0.28
I82L	0.04	0	0	0.01	0.01	0.1
I82M	0.06	0.02	0.01	0.03	0.02	0.12
I82I	0	0	nan	0	0	nan
I82F	0.05	0.03	0.08	0.02	0.04	0.45
I82Y	0.06	0.02	0.03	0.09	0.02	0.01
I82W	0.03	0.01	0.04	-0.01	0.01	0.2
I82K	0.04	0.01	0	0.02	0.02	0.16
I82R	0.05	0.01	0	0.03	0.01	0.02
I82H	0.03	0.04	0.24	0	0.03	0.85
I82D	0.04	0.01	0.01	0.07	0.02	0
I82E	0.04	0.01	0	-0.01	0.01	0.14
I82S	-0.01	0.01	0.3	0	0.02	0.88
I82T	0.06	0.02	0.01	0	0.02	0.67
I82C	-0.05	0.03	0.08	-0.12	0.03	0.01
I82N	0.15	0.08	0.03	0.04	0.05	0.26
I82Q	0.07	0.03	0.02	0.01	0.03	0.45
I82P	0.04	0.05	0.27	0.09	0.04	0.03
A83G	0.04	0.01	0	0.01	0.01	0.24
A83A	0	0	nan	0	0	nan
A83V	0.05	0.01	0	0	0.01	0.94
A83L	0.03	0.02	0.08	0	0.02	0.67
A83M	0.04	0.01	0.04	0.01	0.02	0.4
A83I	0.02	0.03	0.34	0	0.01	0.61
A83F	0.03	0.02	0.1	0.02	0.03	0.34
A83Y	0	0.07	0.94	0	0.03	0.8
A83W	0.04	0.01	0.01	-0.01	0.01	0.47
A83K	0.04	0.02	0.03	0.02	0.01	0.06
A83R	0.01	0.02	0.6	0	0.01	0.82
A83H	0.02	0.03	0.25	-0.04	0.03	0.1
A83D	-0.05	0.03	0.1	-0.01	0.01	0.21
A83E	0.03	0	0	0	0.01	0.85
A83S	0.05	0.03	0.05	0.02	0.01	0.14
A83T	0.07	0.01	0.01	0.03	0.01	0.02
A83C	0.11	0.02	0.01	0.06	0.02	0.03
A83N	0.04	0.01	0	0.01	0.01	0.23
A83Q	0.01	0.02	0.44	-0.02	0.03	0.3
A83P	0.02	0.03	0.31	-0.04	0.05	0.2
A84G	0.03	0.01	0	0.02	0.01	0.07
A84A	0	0	nan	0	0	nan
A84V	0.06	0.02	0.02	0.03	0.01	0.03
A84L	0.04	0.01	0.01	-0.04	0.01	0.01
A84M	0.04	0.01	0	-0.01	0.01	0.09
A84I	0.06	0.02	0.01	-0.01	0.02	0.44
A84F	-0.16	0.03	0.01	0.1	0.04	0.04
A84Y	nan	nan	nan	0.06	0.04	0.07
A84W	0.02	0.03	0.34	-0.05	0.03	0.08
A84K	0.04	0.01	0	0.02	0.01	0.15
A84R	0.04	0.01	0.01	0	0.01	0.74
A84H	0.06	0.03	0.05	0	0.04	1
A84D	0.04	0.01	0	0	0.01	0.96
A84E	0.05	0.01	0.01	0.01	0.01	0.36
A84S	0.04	0	0	-0.01	0.03	0.74
A84T	0.02	0.02	0.12	-0.01	0.02	0.44
A84C	0.04	0.13	0.62	0.07	0.13	0.44
A84N	0.01	0.01	0.5	-0.02	0.01	0.15
A84Q	0.06	0.02	0.01	0.02	0.03	0.26
A84P	0.02	0.01	0.04	0.06	0.01	0
C85G	0.05	0.01	0.01	0	0	0.57
C85A	0.05	0.02	0.01	0.01	0.02	0.26
C85V	0.07	0.05	0.13	-0.01	0.02	0.31
C85L	-0.01	0.01	0.47	-0.05	0.02	0.01
C85M	0	0.02	0.72	-0.07	0.03	0.01
C85I	0	0.01	0.54	-0.06	0.01	0
C85F	-0.03	0.03	0.16	-0.15	0.03	0
C85Y	0.06	0.01	0	0.07	0.02	0.02
C85W	0.06	0.06	0.21	0.04	0.06	0.34
C85K	0.03	0.01	0	0.03	0.02	0.07
C85R	0.02	0.01	0.13	0.05	0.01	0.01
C85H	0.02	0.02	0.17	0.03	0.04	0.35
C85D	0.02	0.02	0.1	0.04	0.03	0.08
C85E	0.05	0.02	0.03	0.04	0	0
C85S	0.05	0.01	0.01	0.02	0.01	0.13
C85T	0.03	0.01	0.01	0	0.01	0.88
C85C	0	0	nan	0	0	nan
C85N	0.02	0.01	0.05	-0.03	0.02	0.14
C85Q	0.1	0.02	0.01	0.04	0.01	0.01
C85P	0.01	0.02	0.28	0.01	0.01	0.31
G86G	0	0	nan	0	0	nan
G86A	0.02	0.01	0.13	-0.01	0.03	0.7
G86V	0.02	0.02	0.2	-0.02	0.02	0.19
G86L	0.04	0.01	0	0.01	0.01	0.16
G86M	0.04	0.02	0.12	0.02	0.02	0.35
G86I	0.01	0.01	0.1	-0.04	0.01	0
G86F	0.04	0.01	0.01	0.02	0.01	0.03
G86Y	0.06	0.01	0	0.01	0.01	0.2
G86W	0.02	0.02	0.31	-0.03	0.02	0.19
G86K	0.02	0.02	0.12	0.03	0.02	0.07
G86R	0.02	0.02	0.25	-0.01	0.03	0.52
G86H	0.01	0.01	0.34	-0.03	0.02	0.07
G86D	0.07	0.03	0.04	0	0.01	0.56
G86E	-0.01	0.01	0.25	-0.01	0.01	0.31
G86S	0.03	0.01	0.04	-0.02	0.01	0.11
G86T	0.03	0.02	0.09	0	0.01	0.85
G86C	0.03	0.03	0.18	-0.02	0.05	0.47
G86N	0.03	0.01	0	0	0.02	0.84
G86Q	0.04	0.02	0.04	0.03	0.02	0.09
G86P	0.01	0.02	0.21	-0.04	0.01	0.02
D87G	0.05	0.01	0	0.02	0.03	0.4
D87A	0.01	0.02	0.5	0.02	0.02	0.09
D87V	0.04	0.01	0	0	0.01	0.62
D87L	0.03	0.01	0.05	0.01	0.01	0.03
D87M	0.07	0.02	0.02	0.01	0.02	0.3
D87I	0.05	0.02	0.01	-0.01	0.02	0.63
D87F	0.06	0.02	0	0.03	0.02	0.13
D87Y	0.04	0.02	0.12	0.01	0	0.1
D87W	0.03	0	0	-0.01	0.01	0.19
D87K	0.01	0.01	0.2	0.02	0.02	0.12
D87R	0.03	0.01	0.01	0.01	0.01	0.18
D87H	0.03	0.02	0.1	0.02	0.02	0.29
D87D	0	0	nan	0	0	nan
D87E	0	0.01	0.66	-0.02	0.01	0.13
D87S	0.04	0.02	0.01	0.01	0.01	0.45
D87T	0.02	0.02	0.15	-0.01	0.02	0.23
D87C	0.04	0.01	0	0.01	0.03	0.73
D87N	0.01	0.02	0.37	0	0.01	0.93
D87Q	0.02	0.01	0.03	-0.02	0.01	0.01
D87P	0.05	0.01	0	0.01	0.01	0.04
V88G	0.03	0.01	0.03	-0.01	0.01	0.26
V88A	0.04	0.01	0	0.05	0.04	0.17
V88V	0	0	nan	0	0	nan
V88L	0.02	0.02	0.17	-0.03	0.02	0.08
V88M	0.05	0.01	0.01	-0.01	0.02	0.35
V88I	0.03	0.02	0.1	-0.03	0.03	0.14
V88F	0	0.01	0.45	-0.03	0	0.01
V88Y	0.02	0.01	0.07	-0.03	0.01	0
V88W	0.03	0.02	0.14	-0.03	0.02	0.14
V88K	0.03	0.01	0.01	0.04	0.01	0
V88R	0.03	0.02	0.05	0.01	0.02	0.71
V88H	-0.01	0.04	0.73	0.02	0.02	0.17
V88D	0.05	0.03	0.05	0	0.04	0.94
V88E	0.05	0.01	0	0.01	0.01	0.32
V88S	0.03	0.01	0.04	-0.03	0.01	0.01
V88T	0.02	0.01	0.02	-0.02	0	0
V88C	0.03	0.02	0.06	0	0.01	0.9
V88N	0.06	0.01	0.01	0.03	0.02	0.08
V88Q	0.03	0.01	0.01	0.02	0.02	0.14
V88P	0.04	0.01	0.01	-0.02	0.01	0.1
P89G	0.04	0.03	0.11	0.04	0.03	0.11
P89A	0.01	0.01	0.19	0.02	0.01	0.09
P89V	0	0.03	0.77	0	0.02	0.75
P89L	0.02	0.01	0.04	-0.03	0.02	0.05
P89M	0.18	0.09	0.08	-0.04	0.03	0.09
P89I	0.01	0.02	0.63	0.02	0.02	0.12
P89F	0.03	0.05	0.33	-0.06	0.04	0.07
P89Y	0.05	0.02	0.02	0.08	0.02	0
P89W	nan	nan	nan	0.04	0.1	0.52
P89K	0.11	0.05	0.07	0.01	0	0.06
P89R	-0.02	0.03	0.26	-0.04	0.03	0.1
P89H	0.01	0.05	0.8	0.02	0.04	0.57
P89D	0.06	0.09	0.35	0.06	0.03	0.06
P89E	0.07	0.02	0.03	0.02	0.01	0.06
P89S	0.04	0.01	0.02	0.01	0.02	0.53
P89T	0.03	0.02	0.13	-0.03	0.03	0.12
P89C	0	0.04	0.87	0.06	0.04	0.07
P89N	0.04	0.02	0.1	0.03	0.02	0.11
P89Q	nan	nan	nan	0.03	0.01	0.04
P89P	0	0	nan	0	0	nan
E90G	0.04	0.01	0.01	0.03	0.01	0.06
E90A	0.04	0.02	0.04	0.05	0.01	0.01
E90V	0.06	0.01	0	0.08	0.01	0
E90L	0.08	0.02	0.02	0.05	0.02	0.07
E90M	0.04	0.01	0.02	0.05	0.01	0.01
E90I	0.02	0.01	0.01	0.07	0.01	0
E90F	0.1	0.09	0.17	0.12	0.02	0
E90Y	0.06	0.02	0.02	0.09	0.02	0.01
E90W	0.02	0.01	0.05	0.08	0.01	0
E90K	0.04	0.02	0.04	0.12	0.02	0
E90R	0.02	0.02	0.15	0.12	0.03	0
E90H	-0.01	0.03	0.6	-0.05	0.02	0.05
E90D	0.06	0.01	0	0.04	0	0
E90E	0	0	nan	0	0	nan
E90S	0.03	0.02	0.05	0.03	0.02	0.05
E90T	0.04	0.02	0.08	0.03	0.03	0.32
E90C	0.04	0.06	0.37	0	0.06	0.9
E90N	0	0.02	0.9	-0.03	0.01	0.01
E90Q	0.04	0.04	0.2	0.03	0.04	0.31
E90P	nan	nan	nan	nan	nan	nan
I91G	0.01	0.01	0.35	-0.04	0.01	0.01
I91A	0.02	0.02	0.17	-0.02	0.02	0.13
I91V	0.03	0.02	0.19	-0.05	0.03	0.05
I91L	0.02	0.04	0.49	-0.05	0.05	0.15
I91M	0.02	0	0	0	0.03	0.92
I91I	0	0	nan	0	0	nan
I91F	0.04	0.02	0.03	-0.04	0.04	0.24
I91Y	-0.02	0.02	0.25	-0.07	0.04	0.05
I91W	0.02	0	0.01	0.04	0.01	0.02
I91K	0.05	0.03	0.08	0.01	0.01	0.14
I91R	0.03	0.02	0.1	0.02	0.01	0.03
I91H	0.04	0.03	0.14	0.06	0.04	0.06
I91D	0	0.27	1	0.97	0.2	0.01
I91E	0.03	0.05	0.36	0.25	0.05	0.01
I91S	-0.02	0.02	0.22	-0.04	0.02	0.04
I91T	0.01	0.02	0.47	-0.02	0.02	0.22
I91C	-0.01	0.02	0.55	-0.09	0.02	0
I91N	0.04	0.03	0.13	0.05	0.01	0.02
I91Q	0.04	0.01	0.01	-0.04	0.03	0.12
I91P	0.05	0.02	0.01	0.03	0.02	0.05
M92G	0.01	0.01	0.41	0.07	0.01	0.01
M92A	-0.02	0.02	0.33	-0.06	0.02	0.01
M92V	0.02	0.03	0.3	0.02	0.03	0.47
M92L	0.03	0.02	0.1	-0.04	0.02	0.02
M92M	0	0	nan	0	0	nan
M92I	0.02	0.04	0.48	-0.01	0.04	0.67
M92F	-0.01	0.02	0.57	-0.07	0.03	0.03
M92Y	0.06	0.05	0.13	0	0.02	0.88
M92W	0.07	0.02	0	0.02	0.01	0.05
M92K	0.02	0.06	0.67	0.2	0.06	0.02
M92R	0.01	0.11	0.91	0.34	0.1	0.03
M92H	0.02	0.01	0.11	0	0.01	0.58
M92D	0	0.22	0.98	0.51	0.22	0.05
M92E	0.07	0.11	0.37	0.38	0.11	0.02
M92S	0	0.01	0.8	-0.02	0.01	0.1
M92T	-0.01	0.01	0.61	-0.04	0.02	0.02
M92C	0.01	0.02	0.39	0	0.02	0.78
M92N	0.03	0.02	0.03	0.03	0.02	0.06
M92Q	0.06	0.01	0	0.04	0.02	0.02
M92P	0.01	0.06	0.86	0.21	0.05	0.01
V93G	0.01	0	0.02	0.06	0	0
V93A	0.03	0.01	0	0	0.01	0.26
V93V	0	0	nan	0	0	nan
V93L	0.03	0	0	0.04	0.01	0.03
V93M	0.03	0.02	0.06	0.11	0.02	0
V93I	0.04	0.01	0	0.01	0.01	0.16
V93F	0.06	0.11	0.42	0.32	0.11	0.03
V93Y	0.17	0.23	0.3	0.42	0.22	0.06
V93W	0.03	0.11	0.64	-0.03	0.17	0.78
V93K	0.19	0.09	0.03	0.06	0.13	0.49
V93R	0.03	0.19	0.83	0.11	0.21	0.43
V93H	-0.04	0.54	0.9	0.17	0.41	0.54
V93D	0.16	0.19	0.22	-0.17	0.18	0.18
V93E	0.67	0.26	0.01	0.12	0.23	0.44
V93S	0.01	0.01	0.42	0.07	0.02	0.01
V93T	0.01	0.01	0.29	-0.01	0.01	0.29
V93C	0.01	0	0.01	0.02	0.02	0.17
V93N	-0.01	0.11	0.92	0.44	0.11	0.02
V93Q	nan	nan	nan	nan	nan	nan
V93P	nan	nan	nan	0.82	0.26	0.03
I94G	0.02	0.04	0.4	0.17	0.04	0.02
I94A	0.02	0.02	0.2	0.12	0.02	0.01
I94V	0.09	0.08	0.17	0.01	0.01	0.17
I94L	0.01	0.02	0.47	0	0.02	0.93
I94M	0.03	0.02	0.12	0.1	0.02	0.02
I94I	0	0	nan	0	0	nan
I94F	nan	nan	nan	nan	nan	nan
I94Y	nan	nan	nan	nan	nan	nan
I94W	nan	nan	nan	nan	nan	nan
I94K	nan	nan	nan	nan	nan	nan
I94R	0.24	0.3	0.3	0.37	0.31	0.15
I94H	nan	nan	nan	nan	nan	nan
I94D	nan	nan	nan	nan	nan	nan
I94E	nan	nan	nan	0.8	0.27	0.03
I94S	0.04	0.02	0.08	0.09	0.02	0.01
I94T	0.01	0.02	0.68	0.06	0.01	0.01
I94C	-0.03	0.04	0.32	0	0.02	0.93
I94N	0.06	0.12	0.51	0.69	0.12	0.01
I94Q	0.01	0.05	0.75	0.13	0.06	0.03
I94P	-0.01	0.26	0.96	0.87	0.26	0.03
G95G	0	0	nan	0	0	nan
G95A	nan	nan	nan	nan	nan	nan
G95V	0.35	0.11	0.03	0.27	0.14	0.03
G95L	0.13	0.13	0.17	0.17	0.21	0.27
G95M	nan	nan	nan	nan	nan	nan
G95I	nan	nan	nan	nan	nan	nan
G95F	0.04	0.17	0.71	0.17	0.17	0.18
G95Y	nan	nan	nan	nan	nan	nan
G95W	nan	nan	nan	nan	nan	nan
G95K	0.2	0.27	0.27	0.17	0.23	0.28
G95R	0.08	0.15	0.41	0.19	0.18	0.13
G95H	-0.47	0.34	0.12	-0.4	0.39	0.17
G95D	nan	nan	nan	nan	nan	nan
G95E	nan	nan	nan	0.14	0.48	0.65
G95S	0.13	0.1	0.08	0.03	0.16	0.77
G95T	0.22	0.22	0.22	0.19	0.41	0.47
G95C	nan	nan	nan	-0.11	0.35	0.63
G95N	nan	nan	nan	nan	nan	nan
G95Q	0.16	0.24	0.33	0.42	0.22	0.08
G95P	-0.01	0.13	0.88	0.09	0.12	0.32
G96G	0	0	nan	0	0	nan
G96A	nan	nan	nan	nan	nan	nan
G96V	0.2	0.25	0.29	0.17	0.3	0.38
G96L	0.02	0.17	0.87	0.21	0.15	0.13
G96M	nan	nan	nan	0.29	0.43	0.32
G96I	nan	nan	nan	nan	nan	nan
G96F	0.21	0.18	0.11	0.58	0.17	0
G96Y	nan	nan	nan	nan	nan	nan
G96W	0.18	0.16	0.16	0.37	0.15	0.05
G96K	0.33	0.21	0.1	0.19	0.24	0.24
G96R	0.07	0.14	0.44	0.22	0.14	0.09
G96H	nan	nan	nan	nan	nan	nan
G96D	nan	nan	nan	nan	nan	nan
G96E	-0.03	0.15	0.75	0.09	0.21	0.51
G96S	0.24	0.14	0.05	0.21	0.11	0.03
G96T	nan	nan	nan	-0.31	0.5	0.38
G96C	nan	nan	nan	nan	nan	nan
G96N	nan	nan	nan	nan	nan	nan
G96Q	-0.08	0.21	0.55	0.27	0.21	0.11
G96P	nan	nan	nan	nan	nan	nan
G97G	0	0	nan	0	0	nan
G97A	0.01	0.01	0.42	0.02	0.03	0.35
G97V	-0.01	0.16	0.91	0.67	0.16	0.02
G97L	0.01	0.09	0.85	0.39	0.09	0.01
G97M	0.01	0.03	0.56	0.14	0.03	0
G97I	nan	nan	nan	nan	nan	nan
G97F	0	0.06	0.98	0.28	0.07	0.01
G97Y	0.01	0.09	0.91	0.34	0.09	0.02
G97W	0.02	0.12	0.78	0.52	0.12	0.01
G97K	0.01	0.04	0.76	0.17	0.04	0.01
G97R	0.02	0.02	0.25	0.1	0.03	0
G97H	0.01	0.05	0.87	0.28	0.06	0
G97D	0	0.05	0.98	0.2	0.03	0
G97E	0.03	0.02	0.07	0.05	0.02	0.01
G97S	-0.01	0.02	0.71	0.1	0.04	0.01
G97T	0	0.03	0.92	0.1	0.04	0.01
G97C	0.01	0.07	0.8	0.32	0.08	0
G97N	0.02	0.03	0.35	0.12	0.04	0.01
G97Q	0.03	0.01	0.01	0.01	0.03	0.75
G97P	nan	nan	nan	nan	nan	nan
R98G	0.02	0.01	0.1	-0.02	0.02	0.13
R98A	0.02	0.02	0.11	0.02	0.02	0.23
R98V	0.04	0.01	0.01	0.07	0.02	0
R98L	0.04	0.02	0.02	0.09	0.01	0
R98M	0.05	0.04	0.1	0.2	0.03	0
R98I	0.07	0.06	0.15	0.21	0.06	0.02
R98F	0.03	0.03	0.25	-0.06	0.03	0.07
R98Y	-0.01	0.01	0.18	-0.1	0.01	0.01
R98W	0.02	0.02	0.12	-0.01	0.01	0.32
R98K	0.07	0.03	0.08	-0.01	0.01	0.38
R98R	0	0	nan	0	0	nan
R98H	-0.01	0.01	0.15	-0.01	0.01	0.23
R98D	0.03	0.04	0.26	0.08	0.04	0.03
R98E	0.07	0.07	0.19	0.21	0.07	0.03
R98S	0.03	0.02	0.02	0.09	0.02	0.01
R98T	0.03	0.02	0.03	0.05	0.01	0.02
R98C	0.07	0.01	0	0.12	0.01	0
R98N	0.03	0.02	0.14	0.01	0.02	0.27
R98Q	0.04	0.04	0.19	0.11	0.04	0.04
R98P	0.01	0.08	0.91	0.45	0.08	0.01
V99G	0.03	0.01	0.02	0	0.01	0.72
V99A	0.06	0.01	0	0.05	0.01	0
V99V	0	0	nan	0	0	nan
V99L	0.03	0	0	0	0.01	0.78
V99M	0.03	0.01	0.01	0.06	0.01	0
V99I	0	0.01	0.99	-0.05	0	0
V99F	-0.28	0.24	0.18	0.48	0.03	0
V99Y	nan	nan	nan	nan	nan	nan
V99W	nan	nan	nan	nan	nan	nan
V99K	nan	nan	nan	nan	nan	nan
V99R	0.08	0.24	0.57	0.63	0.19	0.03
V99H	nan	nan	nan	nan	nan	nan
V99D	nan	nan	nan	nan	nan	nan
V99E	nan	nan	nan	nan	nan	nan
V99S	0.03	0.01	0.04	0	0.01	0.72
V99T	0.04	0.05	0.31	0.12	0.06	0.04
V99C	0.03	0.01	0.02	-0.01	0.01	0.3
V99N	0.05	0.02	0.02	0.05	0.01	0
V99Q	0.04	0.25	0.8	0.82	0.23	0.02
V99P	-0.01	0.06	0.82	0.32	0.07	0.01
Y100G	0.06	0.23	0.68	0.87	0.23	0.02
Y100A	0.04	0.06	0.38	0.15	0.06	0.05
Y100V	0.11	0.17	0.35	0.57	0.16	0.03
Y100L	0.13	0.14	0.26	0.33	0.14	0.05
Y100M	0.09	0.08	0.17	0.21	0.08	0.04
Y100I	0.13	0.17	0.3	0.41	0.17	0.05
Y100F	0.09	0.09	0.21	0.27	0.09	0.03
Y100Y	0	0	nan	0	0	nan
Y100W	0.03	0.04	0.37	0.08	0.04	0.05
Y100K	0.22	0.3	0.28	0.86	0.25	0.03
Y100R	0.09	0.14	0.36	-0.02	0.23	0.9
Y100H	0.08	0.15	0.45	0.57	0.15	0.02
Y100D	0.07	0.14	0.46	0.45	0.13	0.03
Y100E	nan	nan	nan	0.85	0.19	0.02
Y100S	0.06	0.11	0.43	0.34	0.11	0.03
Y100T	nan	nan	nan	nan	nan	nan
Y100C	0.05	0.07	0.33	0.13	0.07	0.08
Y100N	0.03	0.08	0.61	0.27	0.07	0.02
Y100Q	0.06	0.1	0.4	0.41	0.1	0.02
Y100P	0.2	0.26	0.29	0.09	0.37	0.69
E101G	0.02	0.01	0.08	-0.02	0.01	0.06
E101A	0.04	0.01	0	-0.01	0.01	0.31
E101V	0.05	0.01	0.01	0.02	0.02	0.2
E101L	0.04	0.02	0.08	0.02	0.03	0.39
E101M	0.05	0.02	0.03	0.04	0.02	0.03
E101I	0.09	0.02	0	0.04	0.01	0.01
E101F	0.04	0.01	0	0.02	0.01	0.06
E101Y	0.01	0	0.01	-0.02	0	0.01
E101W	0.01	0.02	0.57	-0.04	0.02	0.03
E101K	0.08	0.07	0.15	0	0.02	0.72
E101R	0.04	0.02	0.03	0.02	0.02	0.18
E101H	0.05	0.02	0.04	0.03	0.02	0.09
E101D	0.03	0.01	0.04	0.04	0.02	0.02
E101E	0	0	nan	0	0	nan
E101S	0.03	0.02	0.05	0	0.02	0.85
E101T	0.05	0.03	0.07	0.01	0.03	0.61
E101C	0.03	0.02	0.1	0.03	0.02	0.13
E101N	0.05	0.01	0.02	0.04	0.02	0.01
E101Q	0.04	0.02	0.07	0.03	0.03	0.1
[truncated: 1,161 more rows]
